# Supplementary material for: Sequencing platform and library preparation choices impact viral metagenomes
Source: BMC Genomics. 2013 May 10;14:320. doi: 10.1186/1471-2164-14-320 (PMC3655917; doi:10.1186/1471-2164-14-320)
Supplement: Additional file 2 — Pyrotag data for microbial composition of Biosphere 2 Ocean in Nov 2008 and Sep 2009. The Biosphere 2 Ocean was the source of the DNA sample used in Experiment 1 metagenomes. The distribution of microbial phyla in the B2 Ocean community appears stable across two samples taken a year apart. [file 1471-2164-14-320-S2.xlsx]

## Sheet: 2008 phyla
	BS2 Ocean Nov 2008
Proteobacteria	2560	0.369462	Proteobacteria	0.369462
Bacteroidetes	2143	0.30928	Bacteroidetes	0.30928
Actinobacteria	667	0.0962621	Actinobacteria	0.0962621
Cyanobacteria	649	0.0936643	Cyanobacteria	0.0936643
TM6	338	0.0487805	TM6	0.0487805
Chlamydiae	196	0.0282869	Chlamydiae	0.0282869
Planctomycetes	79	0.0114014	Planctomycetes	0.0114014
OP11	36	0.00519555	other	0.0396883
Chloroflexi	29	0.00418531
Firmicutes	28	0.00404099
OP3	24	0.0034637
Verrucomicrobia	19	0.0027421
TM7	17	0.00245346
ABY1_OD1	15	0.00216481
BRC1	14	0.00202049
Acidobacteria	13	0.00187617
Chlorobi	9	0.00129889
Elusimicrobia_TG1	8	0.00115457
Synergistetes	7	0.00101025
ZB3	7	0.00101025
Spirochaetes	6	0.000865926
WPS-2	6	0.000865926
Fusobacteria	6	0.000865926
Lentisphaerae	5	0.000721605
ZB2	4	0.000577284
Gemmatimonadetes	3	0.000432963
WS6	3	0.000432963
Thermoplasmata_Eury	2	0.000288642
OP10	2	0.000288642
pMC2A384	2	0.000288642
Thaumarchaeota	1	0.000144321
WS3	1	0.000144321
Caldithrix_KSB1	1	0.000144321
SM2F11	1	0.000144321
MBMPE71	1	0.000144321
WS2	1	0.000144321
WCHD3-30	1	0.000144321
SHA-95	1	0.000144321
pMC2A209	1	0.000144321
O339	1	0.000144321
	6907	0.996825

## Sheet: 2009 phyla
	%	# of tags
Bacteroidetes	33.51	1663	Bacteroidetes	33.51
Proteobacteria	33.37	1656	Proteobacteria	33.37
Cyanobacteria	11.06	549	Cyanobacteria	11.06
TM6	6.07	301	TM6	6.07
Actinobacteria	4.92	244	Actinobacteria	4.92
Unknown	4.59	228	Unknown	4.59
Chlamydiae	2.18	108	Chlamydiae	2.18
Verrucomicrobia	0.69	34	other	4.28
Planctomycetes	0.69	34
Chloroflexi	0.42	21
OP11	0.4	20
stramenopiles	0.4	20
Firmicutes	0.3	15
TM7	0.28	14
Acidobacteria	0.18	9
OP3	0.16	8
VHS-B5-50	0.08	4
WPS-2	0.08	4
Alveolata	0.08	4
Viridiplantae	0.08	4
Chlorobi	0.06	3
Gemmatimonadetes	0.04	2
Cryptophyta	0.04	2
Haptophyceae	0.04	2
ZB3	0.04	2
MBMPE71	0.02	1
NKB19	0.02	1
Fusobacteria	0.02	1
Cercozoa	0.02	1
Spirochaetes	0.02	1
WS2	0.02	1
ABY1_OD1	0.02	1
Caldithrix_KSB1	0.02	1
Euglenozoa	0.02	1
Thaumarchaeota	0.02	1
ZB2	0.02	1

## Sheet: 2009 protein clusters
	# of tags	%	% identity	Alignment Length	Mismatches	Gaps	Query Start	Query End	Hit Start	Hit End	E-value	Score	ID	Full Name	Taxonomy
Cluster1	1122	21.56	100	140	0	0	1	140	1377	1238	4e-74	278	Delaware River estuary clone 1D10	86285	Bacteria	Bacteroidetes	Flavobacteriales	Cytophaga	Aureimarina
Cluster2	581	11.17	100	140	0	0	1	140	1327	1188	4e-74	278	Coco's Island site 23 marine clone S23_1186	232249	Bacteria	Proteobacteria	Alphaproteobacteria	Consistiales	Pelagibacter	SAR11	Candidatus_Pelagibacter	Candidatus_Pelagibacter_ubique
Cluster3	429	8.25	99.29	140	1	0	1	140	1306	1167	9e-72	270	filamentous cyanobacterium str. LLi71	257398	Bacteria	Cyanobacteria
Cluster4	321	6.17	100	140	0	0	1	140	1303	1164	4e-74	278	bacterioplankton clone AEGEAN_233	60628	Bacteria	Proteobacteria	Alphaproteobacteria	Consistiales	Pelagibacter	SAR11
Cluster5	218	4.19	100	140	0	0	1	140	1343	1204	4e-74	278	Microbial within ornate rock lobster (Panulirus ornatus) water column Panulirus ornatus larval rearing system	150237	Bacteria
Cluster6	213	4.09	100	140	0	0	1	140	1364	1225	4e-74	278	Sanguibacter sp. str. P4	255914	Bacteria	Actinobacteria	Actinobacteridae	Actinomycetales	Micrococcineae	Sanguibacteraceae	Sanguibacter
Cluster7	208	4	96.49	114	4	0	5	118	1368	1255	4e-49	194	structure and significance Rhizobiales biofouling biofilms on reverse osmosis membrane treating MBR effluent clone R2O30	277217	Bacteria	TM6
Cluster8	229	4.4	98.57	140	2	0	1	140	1367	1228	2e-69	262	water 5 m downstream manure clone 235ds5	100670	Bacteria	Bacteroidetes	Flavobacteriales	Sporocytophaga
Cluster9	143	2.75	96.43	140	5	0	1	140	1215	1076	3e-62	238	Identification and ecophysiological epiphytic protein-hydrolyzing saprospiraceae ('Candidatus Epiflobacter' spp.) activated sludge clone Epr41	263300	Bacteria	Bacteroidetes	Saprospirales	Saprospiraceae
Cluster10	108	2.08	99.29	140	1	0	1	140	1256	1117	9e-72	270	Hydrocarbon-Degrading Indonesian Seawater seawater isolate B51B51 str. B51	242230	Bacteria	Proteobacteria	Alphaproteobacteria
Cluster11	88	1.69	98.57	140	2	0	1	140	1295	1156	2e-69	262	Nitzschia frustulum str. SAG 1052-2	112373	Bacteria	Cyanobacteria	Chloroplasts	Haslea
Cluster12	69	1.33	95.71	140	6	0	1	140	1373	1234	8e-60	230	coastal seawater during phytoplankton bloom clone PLY-P3-27	92085	Bacteria	Bacteroidetes	Flavobacteriales
Cluster13	65	1.25	97.08	137	4	0	1	137	1400	1264	8e-63	240	deepest cold-seep area Japan Trench clone JTB23 proteobacterium	7587	Bacteria	Proteobacteria	Gammaproteobacteria
Cluster14	70	1.35	100	140	0	0	1	140	1341	1202	4e-74	278	Fast Screening and Estuarine Operon Libraries whole surface water Chesapeake Bay clone CB22A10	259153	Bacteria	Bacteroidetes	Saprospirales	Saprospiraceae
Cluster18	35	0.67	95	140	7	0	1	140	1304	1165	2e-57	222	Microbial profiles bleached and wild-type Muricea elongata Nitrospina clone BME126	220216	Bacteria	Proteobacteria	Alphaproteobacteria	Stappia
Cluster19	32	0.62	98.57	140	2	0	1	140	1336	1197	2e-69	262	Coco's Island site 23 marine clone S23_543	231996	Bacteria	Proteobacteria	Alphaproteobacteria	PB21
Cluster20	30	0.58	97.44	117	3	0	1	117	1286	1170	3e-53	208	Humic Lake clone CrystalBog2E1	123862	Bacteria	TM6
Cluster21	31	0.6	96.52	115	4	0	26	140	1302	1188	1e-49	196	Biogeography Singapore seawaters seawater clone B11	253678	Bacteria	Proteobacteria	Alphaproteobacteria	Brucella_spHJ114
Cluster22	24	0.46	94.78	134	6	1	1	133	1365	1232	2e-51	202	Abundance and microbial life ocean crust seafloor lavas Loi'hi Seamount Pisces Peak X2 clone P9X2b7H09	277127	Bacteria	Proteobacteria	Deltaproteobacteria
Cluster23	49	0.94	97.48	119	3	0	1	119	1305	1187	2e-54	212	fluences structure fosters richness subtropical Altamaha Ohopee River Valley inland dune fields averaging ~0.5 km width and range 3.7 14.0 m crests eolian chronosequences ranging age 4910 77400 B.P. (thousands years before .D.) clone GASP-45KA-4-D01	240420	Bacteria	Proteobacteria	Gammaproteobacteria	Legionellales
Cluster25	18	0.35	93.81	113	7	0	1	113	1356	1244	3e-41	168	obtained sequencing batch reactor and sequenced Paul Burrell clone SBRH58	32172	Bacteria	TM6
Cluster26	16	0.31	94.53	128	6	1	1	128	1380	1254	7e-48	190	Thiotrichales CML28	98992	Bacteria	Proteobacteria	Gammaproteobacteria	Thiotrichales
Cluster27	17	0.33	95	120	6	0	1	120	1389	1270	7e-48	190	Chlamydia suis str. S45	3024	Bacteria	Chlamydiae	Chlamydophila	Chlamydiaceae	Chlamydia
Cluster28	12	0.23	95.49	133	5	1	5	136	1323	1191	3e-53	208	Stratified microbes sediments Core MD05-2902 subseafloor sediment South China Sea clone MD2902-B166	264138	Bacteria	Chloroflexi	Anaerolineae	DRC31	Napoli-2B-44__BC07-2B-44
Cluster30	17	0.33	97.86	140	3	0	1	140	1358	1219	6e-67	254	Microbes Hawaiian Marine Sponge Suberites zeteki USA: Oahu Hawaii clone PRPR10	239522	Bacteria	Chlamydiae
Cluster31	12	0.23	98.57	140	2	0	1	140	1256	1117	2e-69	262	Propionicimonas paludicola str. K2	31964	Bacteria	Actinobacteria	Actinobacteridae	Actinomycetales	Propionibacterineae	Nocardioidaceae	Propionicimonas
Cluster33	9	0.17	95	140	7	0	1	140	1372	1233	2e-57	222	structure and significance Rhizobiales biofouling biofilms on reverse osmosis membrane treating MBR effluent clone R2O30	277217	Bacteria	TM6
Cluster34	10	0.19	95.16	124	6	0	1	124	1378	1255	3e-50	198	USA: Colorado Fort collins Horsetooth Reservoir clone HTA4	45765	Bacteria	Proteobacteria	Gammaproteobacteria	Legionellales
Cluster35	15	0.29	99.29	140	1	0	1	140	1327	1188	9e-72	270	Coco's Island site 23 marine clone S23_744	231252	Bacteria	Proteobacteria	Alphaproteobacteria	Consistiales	Pelagibacter	SAR11	Candidatus_Pelagibacter
Cluster36	9	0.17	94.85	97	5	0	1	97	1359	1263	2e-36	153	Biogeographical and microbes sediments on subseafloor sediment South China Sea clone MD2900-B6	263986	Bacteria	TM6
Cluster37	10	0.19	97.86	140	3	0	1	140	1386	1247	6e-67	254	Microbial profiles bleached and wild-type Muricea elongata ongiobacter clone ME19	220402	Bacteria	Proteobacteria	Gammaproteobacteria	Endozoicimonas
Cluster38	11	0.21	91.73	133	11	0	5	137	1307	1175	1e-43	176	municipal wastewater treatment plant clone 029B02_P_DI_P15	111143	Bacteria	Verrucomicrobia	TP21
Cluster39	9	0.17	96.3	135	5	0	1	135	1344	1210	3e-59	228	Cardiobacterium valvarum str. MDA3079	65940	Bacteria	Proteobacteria	Gammaproteobacteria	Cardiobacteriales	Cardiobacteriaceae	Cardiobacterium
Cluster41	8	0.15	95.42	131	5	1	5	134	1393	1263	5e-52	204	and localization microbial consortium full-scale granular activated carbon anaerobic reactor phenol-degrading sludge clone PS-Ba83	271079	Bacteria	Proteobacteria	Deltaproteobacteria	Syntrophaceae
Cluster42	10	0.19	91.43	140	11	1	1	140	1323	1185	4e-43	174	determined library mangrove clone DS020	141726	Bacteria	OP11	WCHB1-64
Cluster43	7	0.13	100	140	0	0	1	140	1618	1479	4e-74	278	Aplanochytrium stocchinoi	AptStocc	Eukaryota	stramenopiles	Labyrinthulida	Thraustochytriidae	Aplanochytrium
Cluster44	26	0.5	94.29	140	8	0	1	140	1400	1261	5e-55	214	Prokaryotic Structures Seafloor Basalts Varying Age East Pacific Rise and Ridge basalt glass Cobb Seamount Juan de Fuca clone JdFBGBact_9	149753	Bacteria	Proteobacteria	Gammaproteobacteria
Cluster46	9	0.17	98.23	113	2	0	1	113	1353	1241	3e-53	208	marine surface water clone SJC3.17	132660	Bacteria	Bacteroidetes	Flavobacteriales
Cluster47	6	0.12	94.44	126	7	0	1	126	1379	1254	4e-49	194	Endosymbiotic marine deuterostome worm Xenoturbella clone	271770	Bacteria	Proteobacteria	Gammaproteobacteria	Legionellales
Cluster49	6	0.12	95.65	138	6	0	1	138	1351	1214	1e-58	226	Microbes Hawaiian Marine Sponge Suberites zeteki USA: Oahu Hawaii clone PRPR85	246786	Bacteria	Chlamydiae
Cluster51	6	0.12	97.06	136	4	0	5	140	1291	1156	3e-62	238	Synchrony and seasonality two temperate rivers USA: Massachusetts Parker River clone PRD18C01	141745	Bacteria	Cyanobacteria	Chloroplasts	OM81
Cluster52	26	0.5	99.29	140	1	0	1	140	1317	1178	9e-72	270	Persistent Axinella corrugata Coxiella clone Ax29_G2	269030	Bacteria	Proteobacteria	Gammaproteobacteria	Legionellales
Cluster54	5	0.1	95.8	119	5	0	1	119	1382	1264	1e-49	196	harbor sediment clone VHS-B4-13	151843	Bacteria	Proteobacteria	Gammaproteobacteria
Cluster55	5	0.1	94.12	136	8	0	5	140	1381	1246	1e-52	206	symbiont	239897	Bacteria	Chlamydiae	Parachlamydiaceae
Cluster56	5	0.1	95.71	140	6	0	1	140	1316	1177	8e-60	230	Microbial profiles bleached and wild-type Muricea elongata Pseudorhodobacter clone ME66	226850	Bacteria	Proteobacteria	Alphaproteobacteria	Rhodobacterales	H9
Cluster57	5	0.1	98.25	114	2	0	1	114	1310	1197	7e-54	210	on Aquatic Macrophytes Geothermally Active Area Sedge Bay Yellowstone Lake WY aquatic macrophytes geothermally active area clone 2\SC\6	256498	Bacteria	Actinobacteria	Acidimicrobidae	EB1017_group	Acidimicrobidae_bacterium_Ellin7143
Cluster58	5	0.1	99.12	114	1	0	5	118	1310	1197	3e-56	218	Fast Screening and Estuarine Operon Libraries whole surface water Chesapeake Bay clone CB11E10	259136	Bacteria	Proteobacteria	Alphaproteobacteria
Cluster59	5	0.1	95	140	7	0	1	140	1262	1123	2e-57	222	contaminated sediment clone 654967	152373	Bacteria	TM7	TM7-1
Cluster60	5	0.1	100	97	0	0	1	97	1645	1549	2e-48	192	Thraustochytrium multirudimentale	TsmMulti	Eukaryota	stramenopiles	Labyrinthulida	Thraustochytriidae	Thraustochytrium
Cluster63	15	0.29	92.65	136	10	0	5	140	1391	1256	7e-48	190	Waddlia sp. str. G817	100535	Bacteria	Chlamydiae	Waddliaceae
Cluster64	6	0.12	100	90	0	0	1	90	1368	1279	3e-44	178	hydrocarbon seep clone BPC028	7760	Bacteria	Proteobacteria	Gammaproteobacteria	Piscirickettsiaceae	Thiobacillus_baregensis	MS149BH1062003_5
Cluster65	4	0.08	97.14	105	3	0	1	105	1359	1255	4e-46	184	Biogeographical and microbes sediments on subseafloor sediment South China Sea clone MD2900-B6	263986	Bacteria	TM6
Cluster66	4	0.08	91.53	118	10	0	1	118	1382	1265	4e-37	155	Prokaryotic Structures Seafloor Basalts Varying Age East Pacific Rise and Ridge basalt glass Cobb Seamount Juan de Fuca clone JdFBGBact_44	146798	Bacteria	TM6
Cluster67	4	0.08	98.57	140	2	0	1	140	1288	1149	2e-69	262	Eutreptiella braarudii str. CCMP-1594	161126	Bacteria	Cyanobacteria	Chloroplasts
Cluster70	4	0.08	91.87	123	10	0	15	137	1390	1268	4e-40	165	Abundance and microbial life ocean crust seafloor lavas Loi'hi Seamount Pisces Peak X2 clone P9X2b7G08	267491	Bacteria	VHS-B5-50
Cluster71	4	0.08	88.76	89	10	0	8	96	1314	1226	8e-20	97.6	tallgrass prairie soil clone FFCH9932	255464	Bacteria	OP11	OP11-4
Cluster72	4	0.08	96.91	97	3	0	1	97	1368	1272	3e-41	168	Kangiella aquimarina str. SW-154	103187	Bacteria	Proteobacteria	Gammaproteobacteria	Kangiella
Cluster74	4	0.08	100	140	0	0	1	140	1577	1438	4e-74	278	Picochlorum oklahomense	PicOklah	Eukaryota	Viridiplantae	Chlorophyta	Trebouxiophyceae	Picochlorum
Cluster77	3	0.06	96.43	140	5	0	1	140	1314	1175	3e-62	238	Thiothrix nivea str. JP2 Louisiana	7655	Bacteria	Proteobacteria	Gammaproteobacteria	Thiotrichales	Thiotrichaceae	Thiothrix
Cluster78	3	0.06	100	140	0	0	1	140	1387	1248	4e-74	278	Exiguobacterium aestuarii str. SR 101	311208	Bacteria	Firmicutes	Bacillales	Bacillales Family XII. Incertae Sedis	Exiguobacterium
Cluster80	3	0.06	97.14	105	3	0	1	105	1343	1239	4e-46	184	PCB-polluted soil clone WD281	26225	Bacteria	Acidobacteria	Acidobacteriales
Cluster81	3	0.06	97.87	94	2	0	1	94	1359	1266	6e-42	170	Biogeographical and microbes sediments on subseafloor sediment South China Sea clone MD2900-B6	263986	Bacteria	TM6
Cluster82	3	0.06	97.03	101	2	1	1	101	1372	1273	3e-41	168	Abundance and microbial life ocean crust seafloor lavas East Pacific Rise clone EPR4059-B2-Bc66	265468	Bacteria	Chlamydiae
Cluster83	4	0.08	89.78	137	14	0	1	137	1379	1243	6e-39	161	degradation kinetics and current efficiency cells supplied anode microbial fuel cell fed marine plankton clone OMEGA_pl_cont_6_A02	243362	Bacteria	Proteobacteria	Epsilonproteobacteria	Arcobacteraceae
Cluster84	3	0.06	96.43	140	5	0	1	140	1379	1240	3e-62	238	Spatial sponge- Mediterranean Tethya aurantium sponge cortex clone TAA-10-60	203694	Bacteria	Proteobacteria	Gammaproteobacteria	Legionellales
Cluster85	4	0.08	98.58	141	0	2	1	140	1394	1255	3e-65	248	Simkania negevensis str. Z	2935	Bacteria	Chlamydiae	Simkaniaceae
Cluster86	4	0.08	93.57	140	9	0	1	140	1385	1246	1e-52	206	Indian Ocean hydrothermal vent clone SF_C7-A9	102722	Bacteria	Proteobacteria	Gammaproteobacteria	SF_C9-E4
Cluster88	3	0.06	100	98	0	0	1	98	1320	1223	4e-49	194	and cultivation-based technique soil ginseng field isolate 1557Gsoil str. Gsoil 1557	150416	Bacteria	Proteobacteria	Alphaproteobacteria
Cluster89	3	0.06	93.57	140	9	0	1	140	1380	1241	1e-52	206	subsurface water clone EV818SWSAP88	149607	Bacteria	Proteobacteria	Gammaproteobacteria	Legionellales
Cluster90	3	0.06	93.86	114	7	0	4	117	1320	1207	6e-42	170	tallgrass prairie soil clone FFCH2285	237637	Bacteria	Cyanobacteria	SM1D11
Cluster91	4	0.08	99.27	137	1	0	1	137	1573	1437	6e-70	264	Uroglena americana	UrgAmeri	Eukaryota	stramenopiles	Synurophyceae	Ochromonadales	Ochromonadaceae	Uroglena
Cluster92	4	0.08	99.29	140	1	0	1	140	1337	1198	9e-72	270	Mycobacterium fallax str. ATCC 35219	72357	Bacteria	Actinobacteria	Actinobacteridae	Actinomycetales	Corynebacterineae	Mycobacteriaceae	Mycobacterium
Cluster93	3	0.06	97.86	140	3	0	1	140	1284	1145	6e-67	254	Rhodospirillaceae isolate str. LA45	56607	Bacteria	Proteobacteria	Alphaproteobacteria	Rhodospirillales	Rhodospirillaceae
Cluster96	3	0.06	92.7	137	10	0	4	140	1346	1210	2e-48	192	tchthns mcrbl endkrst sprng wtr alpn krst aqfr cln SDKAS1_6	134385	Bacteria	Proteobacteria	Gammaproteobacteria	Legionellales
Cluster98	4	0.08	97.14	140	4	0	1	140	1319	1180	1e-64	246	Marichromatium sp. str. CLA37	370084	Bacteria	Proteobacteria	Gammaproteobacteria	Chromatiales	Chromatiaceae	Marichromatium
Cluster99	4	0.08	100	94	0	0	1	94	1386	1293	1e-46	186	Desulfocaldus sp. str. Hobo	248527	Bacteria	Proteobacteria	Deltaproteobacteria	Desulfocaldus
Cluster101	4	0.08	95.04	121	6	0	5	125	1355	1235	2e-48	192	Microbes Hawaiian Marine Sponge Suberites zeteki USA: Oahu Hawaii clone PRPR83	257335	Bacteria	Chlamydiae
Cluster102	3	0.06	99.29	140	1	0	1	140	1370	1231	9e-72	270	Biogeography Singapore seawaters seawater clone B10	249226	Bacteria	Proteobacteria	Gammaproteobacteria
Cluster104	3	0.06	96.27	134	5	0	1	134	1364	1231	1e-58	226	bacterioplankton clone SPOTSOCT00_5m109	119942	Bacteria	Verrucomicrobia	Opitutae	MB11C04
Cluster105	3	0.06	91.91	136	10	1	5	140	1362	1228	4e-43	174	grassland soil clone FCPU740	221947	Bacteria	Proteobacteria	Gammaproteobacteria	Legionellales	Legionella
Cluster106	4	0.08	95.71	140	6	0	1	140	1344	1205	8e-60	230	Acidobacteria and Planctomycetes radioactive mineral Central Alps Austria subsurface thermal spring clone 2C8	236403	Bacteria	Planctomycetes	Planctomycetacia	Gemmatales
Cluster108	3	0.06	97.04	135	4	0	1	135	1360	1226	1e-61	236	Aquicella lusitana str. SGT-39	102649	Bacteria	Proteobacteria	Gammaproteobacteria	Legionellales	Coxiellaceae	Aquicella
Cluster109	3	0.06	99.29	140	1	0	1	140	1384	1245	9e-72	270	Microbial Carbon and Nitrogen Cycling Sediments South Atlantic Bight Permeable Shelf Sediment clone SC3-8	168811	Bacteria	Planctomycetes	Planctomycetacia
Cluster110	3	0.06	94.83	116	6	0	5	120	1350	1235	2e-45	182	Bemisia sp. symbiont	107406	Bacteria	Proteobacteria	Gammaproteobacteria	Oceanospirillales	Halomonadaceae	Zymobacter group	whitefly endosymbionts	Candidatus Portiera
Cluster111	3	0.06	93.28	119	8	0	5	123	1373	1255	2e-42	172	libraries sediment Kings Bay Svalbard Arctic clone SS1_B_01_04	244553	Bacteria	Chlamydiae
Cluster112	3	0.06	93.33	135	8	1	5	139	1159	1026	3e-47	188	biodiversity and rhizosphere polluted site TGGE screening libraries PCB contaminated soil clone lhap11	179850	Bacteria	Proteobacteria	Alphaproteobacteria	KCM-B-56
Cluster113	3	0.06	94.07	118	7	0	1	118	1366	1249	3e-44	178	aspen rhizosphere clone Amb_16S_463	205204	Bacteria	WPS-2
Cluster114	3	0.06	93.02	129	8	1	1	129	1340	1213	1e-43	176	Long-term maintenance species-specific microbiota basal metazoan Hydra epithelium clone Ho(lakePloen)_13	256955	Bacteria	Proteobacteria	Alphaproteobacteria	Consistiales	Rickettsiales
Cluster120	3	0.06	96.81	94	3	0	1	94	1335	1242	2e-39	163	Mycoplasma microti str. IL371	42807	Bacteria	Firmicutes	Mollicutes	Mycoplasmataceae	Mycoplasma
Cluster123	2	0.04	91.43	140	12	0	1	140	1381	1242	2e-45	182	Olavius crassitunicatus endosymbiont	108086	Bacteria	Proteobacteria	Gammaproteobacteria
Cluster125	7	0.13	97.86	140	3	0	1	140	1379	1240	6e-67	254	Xenoturbella westbladi UUZM 57848 symbiont	217851	Bacteria	Chlamydiae	Simkaniaceae
Cluster126	2	0.04	98.57	140	2	0	1	140	1380	1241	2e-69	262	Thiotrichales CML28	98992	Bacteria	Proteobacteria	Gammaproteobacteria	Thiotrichales
Cluster129	2	0.04	98.57	140	2	0	1	140	1268	1129	2e-69	262	Rhodovulum sp. str. -36s	307480	Bacteria	Proteobacteria	Alphaproteobacteria	Rhodobacterales	Rhodobacteraceae	Rhodovulum
Cluster131	2	0.04	96.43	140	5	0	1	140	1276	1137	3e-62	238	drinking water system simulator clone DSSD30	88989	Bacteria	Cyanobacteria	mle1-12
Cluster132	2	0.04	96.43	140	5	0	1	140	1364	1225	3e-62	238	Microbial Carbon and Nitrogen Cycling Sediments South Atlantic Bight Permeable Shelf Sediment clone LC1-1	167650	Bacteria	Planctomycetes	WPS-1	CL500-3
Cluster133	2	0.04	94.29	140	8	0	1	140	1379	1240	5e-55	214	Xenoturbella westbladi UUZM 57848 symbiont	217851	Bacteria	Chlamydiae	Simkaniaceae
Cluster135	2	0.04	93.33	135	8	1	1	134	1381	1247	3e-47	188	deep-sea sediment clone NKB5	8011	Bacteria	Proteobacteria	Gammaproteobacteria	Legionellales
Cluster138	2	0.04	97.14	140	4	0	1	140	1325	1186	1e-64	246	Surface Mucopolysaccharide Layer and Band Microbial Mat Black Band-Diseased Siderastrea siderea black band diseased (BBD) coral tissues clone BBD_217_15	170743	Bacteria	Proteobacteria	Alphaproteobacteria	Oleomonas	BD7-3
Cluster139	2	0.04	95.71	140	6	0	1	140	1395	1256	8e-60	230	southern Cretan margin (eastern Mediterranean Sea) canyon and slope sediment clone HCM3MC91_5E_FL	264962	Bacteria	Proteobacteria	Deltaproteobacteria	MIZ46	CrystalBog021E5
Cluster141	4	0.08	98.57	140	2	0	1	140	1355	1216	2e-69	262	Hahella ganghwensis str. FR1050	107320	Bacteria	Proteobacteria	Gammaproteobacteria	Oceanospirillales	Hahellaceae	Hahella
Cluster142	2	0.04	94.53	128	7	0	1	128	1385	1258	3e-50	198	Changes microbial metabolic and along hydrogeochemically variable profile saturated C horizon soil aggregate clone BacC-s_044	255461	Bacteria	TM6
Cluster144	3	0.06	95.31	128	6	0	1	128	1360	1233	1e-52	206	Biogeographical and microbes sediments on subseafloor sediment South China Sea clone MD2898-B27	266321	Bacteria	Proteobacteria	Gammaproteobacteria	Legionellales
Cluster147	2	0.04	100	140	0	0	1	140	1366	1227	4e-74	278	Propionibacterium sp. str. LG	92471	Bacteria	Actinobacteria	Actinobacteridae	Actinomycetales	Propionibacterineae	Propionibacteriaceae	Propionibacterium
Cluster152	2	0.04	95	140	7	0	1	140	1323	1184	2e-57	222	predatory Poecilus chalcites their response lab rearing and antibiotic treatment digestive tract ground beetle clone PCD-23	234990	Bacteria	Proteobacteria	Gammaproteobacteria	Pseudomonadaceae
Cluster153	3	0.06	93.57	140	9	0	1	140	1300	1161	1e-52	206	structure lakes: what controls ? acid-impacted lake clone ADK-HDh02-51	230463	Bacteria	Proteobacteria	Alphaproteobacteria	Consistiales	Rickettsiales	spotted_fever_group
Cluster157	4	0.08	100	140	0	0	1	140	1360	1221	4e-74	278	Francisella sp. str. Shimane-1	362382	Bacteria	Proteobacteria	Gammaproteobacteria	Thiotrichales	Francisellaceae	Francisella
Cluster159	2	0.04	95	140	7	0	1	140	1315	1176	2e-57	222	Pseudomonas syringae pv. tomato str. 3	366528	Bacteria	Proteobacteria	Gammaproteobacteria	Pseudomonadales	Pseudomonadaceae	Pseudomonas
Cluster164	2	0.04	94.85	136	7	0	5	140	1377	1242	5e-55	214	Changes microbial metabolic and along hydrogeochemically variable profile unsaturated B horizon soil aggregate clone BacB_086	247080	Bacteria	Proteobacteria	Gammaproteobacteria	Legionellales	Aquicella
Cluster165	2	0.04	93.8	129	8	0	1	129	1388	1260	2e-48	192	deep sea sediment clone A4	107274	Bacteria	OP3
Cluster167	5	0.1	95.31	128	6	0	1	128	1352	1225	1e-52	206	Microbial structure deep coal seem groundwater stream clone SWB21	215917	Bacteria	Proteobacteria	Gammaproteobacteria	Legionellales
Cluster168	3	0.06	95.28	106	4	1	1	106	1372	1268	2e-39	163	Abundance and microbial life ocean crust seafloor lavas East Pacific Rise clone EPR4059-B2-Bc66	265468	Bacteria	Chlamydiae
Cluster176	2	0.04	97.14	140	3	1	1	140	1304	1166	3e-62	238	Pavlova gyrans	30150	Bacteria	Cyanobacteria	Chloroplasts
Cluster178	2	0.04	93.28	134	9	0	1	134	1384	1251	4e-49	194	Abundance and microbial life ocean crust seafloor lavas Loi'hi Seamount Pisces Peak X2 clone P9X2b3G11	275501	Bacteria	Proteobacteria	Gammaproteobacteria	Legionellales
Cluster179	2	0.04	95	140	7	0	1	140	1364	1225	2e-57	222	Tatlockia micdadei str. ATCC33218	52462	Bacteria	Proteobacteria	Gammaproteobacteria	Legionellales	Legionellaceae	Tatlockia
Cluster181	2	0.04	94.29	140	8	0	1	140	1381	1242	5e-55	214	Diel Migration Restructures Hypersaline Microbial Mat hypersaline microbial mat clone GN01-0.004	154577	Bacteria	Verrucomicrobia	Opitutae	Puniceibacteraceae
Cluster182	2	0.04	94.29	140	8	0	1	140	1344	1205	5e-55	214	Microbial groundwater and their potential use biomonitoring karst spring water clone M6A-85	279180	Bacteria	Proteobacteria	Gammaproteobacteria	Legionellales
Cluster190	2	0.04	94.96	139	7	0	1	139	1327	1189	8e-57	220	Methylobacterium extorquens str. DSM 13060 F	43152	Bacteria	Proteobacteria	Alphaproteobacteria	Rhizobiales	Methylobacteriaceae	Methylobacterium
Cluster191	2	0.04	93.02	129	9	0	4	132	1261	1133	4e-46	184	tallgrass prairie soil clone FFCH4225	255088	Bacteria	TM7	MJK10
Cluster194	2	0.04	97.86	140	3	0	1	140	1312	1173	6e-67	254	Synchrony and seasonality two temperate rivers USA: Massachusetts Parker River clone PRD18G11	142022	Bacteria	Cyanobacteria	Chloroplasts	Dinophysis
Cluster195	2	0.04	100	140	0	0	1	140	1368	1229	4e-74	278	Abundance and microbial life ocean crust seafloor lavas Hawai'i South Point X3 clone P0X3b1A06	275402	Bacteria	Actinobacteria	Acidimicrobidae	koll13
Cluster197	2	0.04	88.06	134	16	0	1	134	1320	1187	2e-32	139	Microbial hydrocarbon contaminated soil clone UD9	200471	Bacteria	OP11	OP11-4	J-1
Cluster198	4	0.08	98.57	140	1	1	1	140	1344	1206	6e-67	254	Abundance and microbial life ocean crust seafloor lavas East Pacific Rise clone EPR4059-B2-Bc30	276025	Bacteria	Planctomycetes	Planctomycetacia	A17
Cluster199	3	0.06	96.63	89	3	0	7	95	1346	1258	2e-36	153	Flexibacter aggregans str. IFO 15973	58649	Bacteria	Bacteroidetes	Sphingobacteria	Sphingobacteriales	Flexibacteraceae	Flexibacter
Cluster202	4	0.08	91.91	136	11	0	5	140	1337	1202	2e-45	182	Legionella tucsonensis	7936	Bacteria	Proteobacteria	Gammaproteobacteria	Legionellales	Legionellaceae	Legionella
Cluster205	2	0.04	100	140	0	0	1	140	1603	1464	4e-74	278	Storeatula major	StoMajor	Eukaryota	Cryptophyta	Cryptomonadaceae	Storeatula
Cluster209	2	0.04	94.66	131	7	0	1	131	1398	1268	5e-52	204	lake water clone SW59	96609	Bacteria	Verrucomicrobia	Opitutae	Opitutaceae
Cluster211	2	0.04	94.16	137	7	1	4	140	1307	1172	7e-51	200	tallgrass prairie soil clone FFCH12149	249953	Bacteria	Cyanobacteria	SM1D11
Cluster216	2	0.04	100	140	0	0	1	140	1330	1191	4e-74	278	Cobetia sp. str. JO1	312310	Bacteria	Proteobacteria	Gammaproteobacteria	Oceanospirillales	Halomonadaceae	Cobetia
Cluster218	2	0.04	97.14	140	4	0	1	140	1378	1239	1e-64	246	Microbial Alpine Tundra Wet Meadow Soil: Chloroflexi Cold Water-Saturated saturated alpine tundra wet meadow soil 0-20 cm clone H12_WMSP1	159879	Bacteria	Proteobacteria	Deltaproteobacteria	CTD005-82B-02
Cluster221	2	0.04	97.14	140	4	0	1	140	1377	1238	6e-67	254	Persistent Axinella corrugata Coxiella clone B276_G12	269599	Bacteria	Proteobacteria	Gammaproteobacteria	Legionellales
Cluster223	2	0.04	94.24	139	8	0	1	139	1353	1215	2e-54	212	Abundance and microbial life ocean crust seafloor lavas East Pacific Rise clone EPR3965-I2-Bc74	273992	Bacteria	Actinobacteria	Acidimicrobidae
Cluster224	2	0.04	95.65	138	6	0	1	138	1414	1277	1e-58	226	identification picoplankton populations contrasting waters Arabian Sea water clone A714019	137292	Bacteria	Verrucomicrobia	Opitutae
Cluster228	3	0.06	96.9	129	4	0	1	129	1392	1264	5e-58	224	deepest cold-seep area Japan Trench clone JTB256 proteobacterium	8026	Bacteria	Proteobacteria	Gammaproteobacteria	Legionellales
Cluster229	3	0.06	97.86	140	3	0	1	140	1342	1203	6e-67	254	Marine isolate str. KMM 6058	104191	Bacteria	Bacteroidetes	Sphingobacteria	Sphingobacteriales	Flexibacteraceae	Roseivirga
Cluster231	2	0.04	99.29	140	1	0	1	140	1323	1184	9e-72	270	determined library mangrove clone DS020	141726	Bacteria	OP11	WCHB1-64
Cluster232	2	0.04	99.26	136	1	0	5	140	1356	1221	2e-69	262	host's accessory nidamental gland clone 30ANG2	114452	Bacteria	Proteobacteria	Gammaproteobacteria
Cluster238	2	0.04	95	140	7	0	1	140	1321	1182	2e-57	222	dynamics during bioremediation crude oil contaminated moderate saline soil clone B137	277718	Bacteria	TM7
Cluster242	1	0.02	94.89	137	7	0	1	137	1397	1261	1e-55	216	Syntrophus sp	10859	Bacteria	Proteobacteria	Deltaproteobacteria	Syntrophobacterales	Syntrophaceae	Syntrophus
Cluster243	1	0.02	95.71	140	6	0	1	140	1286	1147	8e-60	230	Humic Lake clone CrystalBog2E1	123862	Bacteria	TM6
Cluster247	1	0.02	93.48	138	9	0	1	138	1324	1187	2e-51	202	related to SAR116 clone OCS28	4583	Bacteria	Proteobacteria	Alphaproteobacteria	OM38	OM25
Cluster248	1	0.02	94.29	140	8	0	1	140	1379	1240	5e-55	214	Endosymbiotic marine deuterostome worm Xenoturbella clone	271770	Bacteria	Proteobacteria	Gammaproteobacteria	Legionellales
Cluster252	1	0.02	92.14	140	11	0	1	140	1385	1246	7e-48	190	Parachlamydia acanthamoebae str. Berg17	263114	Bacteria	Chlamydiae	Parachlamydiaceae
Cluster253	1	0.02	95.31	128	6	0	1	128	1372	1245	1e-52	206	shal China sequences hypertrophic freshwater lake clone ML-9-34.2	161631	Bacteria	ZB3
Cluster254	1	0.02	97.66	128	3	0	1	128	1383	1256	8e-60	230	subsurface water clone EV818SWSAP12	148490	Bacteria	Proteobacteria	Gammaproteobacteria	Legionellales
Cluster255	1	0.02	96.43	140	5	0	1	140	1353	1214	3e-62	238	bioreactor clone mle1-12	46527	Bacteria	Cyanobacteria	mle1-12
Cluster256	1	0.02	97.14	140	4	0	1	140	1306	1167	1e-64	246	farm soil clone AKYH996	113933	Bacteria	Proteobacteria	Alphaproteobacteria	Rhodobacterales	SM1D08	S36
Cluster257	1	0.02	98.57	140	2	0	1	140	1198	1059	2e-69	262	harbor sediment clone VHS-B4-56	153546	Bacteria	Planctomycetes	Planctomycetacia
Cluster261	3	0.06	97.79	136	3	0	5	140	1264	1129	1e-64	246	grassland soil clone FCPT520	224623	Bacteria	TM7	TM7-1
Cluster272	1	0.02	91.18	136	12	0	4	139	1338	1203	4e-43	174	termite gut homogenate clone RsTu1-18	144245	Bacteria	Proteobacteria	Epsilonproteobacteria	MVP-119
Cluster273	1	0.02	92.59	135	10	0	1	135	1363	1229	3e-47	188	5' clone CHAB-XI-27	47939	Bacteria	Proteobacteria	Gammaproteobacteria	Legionellales
Cluster274	1	0.02	95.71	140	6	0	1	140	1336	1197	8e-60	230	identification marine actinobacteria Japan:Nagasaki Ariake isolate YM18-244Acidimicrobidae str. YM18-244	270964	Bacteria	Actinobacteria	Acidimicrobidae
Cluster275	1	0.02	94.49	127	7	0	1	127	1388	1262	1e-49	196	Trachelomonas scabra str. NJ T235	314835	Eukaryota	Euglenozoa	Euglenida	Euglenales	Trachelomonas
Cluster279	1	0.02	97.14	140	4	0	1	140	1283	1144	1e-64	246	sp. GSL371	249394	Bacteria	Proteobacteria	Deltaproteobacteria	Bdellovibrionales	Bacteriovoracaceae	Bacteriovorax
Cluster281	1	0.02	100	140	0	0	1	140	1281	1142	4e-74	278	Microcystis colonies Taihu Lake isolate A1Erythrobacteraceae str. A1	335972	Bacteria	Proteobacteria	Alphaproteobacteria	Sphingomonadales	Erythrobacteraceae	unclassified Erythrobacteraceae
Cluster284	1	0.02	98.5	133	2	0	1	133	1329	1197	3e-65	248	Persistent Axinella corrugata Coxiella clone B2505_A5	261818	Bacteria	Proteobacteria	Gammaproteobacteria	Legionellales
Cluster286	2	0.04	98.57	140	2	0	1	140	1636	1497	2e-69	262	Choanoflagellida	CflYyyyy	Eukaryota
Cluster294	1	0.02	94.29	140	8	0	1	140	1330	1191	5e-55	214	Humic Lake clone CrystalBog5F2	123759	Bacteria	Proteobacteria	Alphaproteobacteria	Sphingomonadales	Sphingobium
Cluster295	1	0.02	94.78	134	7	0	1	134	1341	1208	7e-54	210	growth and isolation Acidobacteria acidic sphagnum peat isolate ALAcidobacteria str. AL	243419	Bacteria	Acidobacteria	Acidobacteriales	Edaphobacteraceae
Cluster298	1	0.02
Cluster300	1	0.02	92.86	140	10	0	1	140	1327	1188	3e-50	198	Coco's Island site 23 marine clone S23_1186	232249	Bacteria	Proteobacteria	Alphaproteobacteria	Consistiales	Pelagibacter	SAR11	Candidatus_Pelagibacter	Candidatus_Pelagibacter_ubique
Cluster303	1	0.02	99.29	140	1	0	1	140	1368	1229	9e-72	270	Vertical and horizontal structure microbial sandy carbonate sediment clone CI35cm.2.07a	201495	Bacteria	Actinobacteria	Acidimicrobidae	koll13
Cluster309	1	0.02	94.89	137	7	0	1	137	1286	1150	1e-55	216	Humic Lake clone CrystalBog2E1	123862	Bacteria	TM6
Cluster313	1	0.02	97.81	137	3	0	1	137	1337	1201	3e-65	248	Polyphasic description Pocillopora seawater adjacent Pacillopora meandrina coral colony Palmyra Atoll clone PmeaH2OD1	243416	Bacteria	Proteobacteria	Gammaproteobacteria	Legionellales
Cluster314	1	0.02	89.86	138	12	2	1	137	1275	1139	9e-35	147	municipal solid waste landfill leachate clone GZKB19	150632	Bacteria	ZB2
Cluster315	1	0.02	94.29	140	8	0	1	140	1373	1234	5e-55	214	subsurface water clone DR938CH110701SACH45	143093	Bacteria	Proteobacteria	Gammaproteobacteria
Cluster320	2	0.04	95.71	140	5	1	1	140	1324	1186	2e-57	222	site S25 near Coco's Island marine clone S25_64	230151	Bacteria	Proteobacteria	Alphaproteobacteria	OM38	OM25
Cluster321	1	0.02	98.51	134	2	0	1	134	1303	1170	9e-66	250	Rhodobacteraceae South China Sea oil field sediment isolate HY34Rhodobacteraceae str. HY34	159684	Bacteria	Proteobacteria	Alphaproteobacteria	Rhodobacterales	Rhodobacteraceae
Cluster324	1	0.02	94.29	140	8	0	1	140	1288	1149	5e-55	214	Albidovulum sp. str. S1K1	350516	Bacteria	Proteobacteria	Alphaproteobacteria	Rhodobacterales	Rhodobacteraceae	Albidovulum
Cluster327	1	0.02	93.57	140	9	0	1	140	1354	1215	1e-52	206	Acidobacteria and Planctomycetes radioactive mineral Central Alps Austria subsurface thermal spring clone 1C12	235714	Bacteria	Planctomycetes	Planctomycetacia
Cluster328	1	0.02	92.14	140	11	0	1	140	1382	1243	7e-48	190	site S25 near Coco's Island marine clone S25_727	227999	Bacteria	Verrucomicrobia	Opitutae	MB11C04
Cluster332	1	0.02	92.75	138	10	0	1	138	1382	1245	4e-49	194	Oceanobacter sp. str. RED65	155199	Bacteria	Proteobacteria	Gammaproteobacteria	Oceanospirillales	Oceanobacter
Cluster333	3	0.06	96.85	127	4	0	1	127	1360	1234	8e-57	220	Abundance and microbial life ocean crust seafloor lavas East Pacific Rise clone EPR4059-B2-Bc53	274798	Bacteria	Proteobacteria	Gammaproteobacteria	B2M28
Cluster334	1	0.02	95.35	129	6	0	1	129	1354	1226	3e-53	208	Verrucomicrobium strains marine Verrucomicrobia isolate YM31-067Verrucomicrobia str. YM31-067	253773	Bacteria	Verrucomicrobia	Opitutae	Puniceibacteraceae
Cluster337	1	0.02	96.43	140	5	0	1	140	1324	1185	3e-62	238	deep-sea octacoral clone ctg_CGOF052	153717	Bacteria	Proteobacteria	Alphaproteobacteria	Oleomonas	BD7-3
Cluster338	1	0.02	94.2	138	8	0	1	138	1333	1196	7e-54	210	Rickettsia sp. str. IO1	65324	Bacteria	Proteobacteria	Alphaproteobacteria	Rickettsiales	Rickettsiaceae	Rickettsieae	Rickettsia	spotted fever group
Cluster342	1	0.02	95.62	137	6	0	1	137	1344	1208	5e-58	224	Abundance and microbial life ocean crust seafloor lavas East Pacific Rise clone EPR4059-B2-Bc30	276025	Bacteria	Planctomycetes	Planctomycetacia	A17
Cluster343	1	0.02	91.18	136	12	0	1	136	1629	1494	4e-43	174	Cercomonadidae environmental sample	JyqEnvir	Eukaryota	Cercozoa	Cercomonadida	Cercomonadidae	environmental samples
Cluster346	1	0.02	94.33	141	7	1	1	140	1344	1204	3e-53	208	Rhodomonas salina str. CCMP1319	248338	Bacteria	Cyanobacteria	Chloroplasts	Dinophysis
Cluster349	1	0.02	100	140	0	0	1	140	1319	1180	4e-74	278	Microbial disease microbial mats on Siderastrea siderea three regions wider Caribbean black band diseased (BBD) coral tissues clone BBD216b_42f	250911	Bacteria	Proteobacteria	Alphaproteobacteria	Rhodobacterales	Hyphomonadaceae
Cluster353	3	0.06	98.56	139	2	0	1	139	1285	1147	9e-69	260	polyphasic description Pocillopora meandrina Palmyra Atoll Calcinus obscurus abdominal flora clone Cobs2TisG3	240545	Bacteria	Proteobacteria	Alphaproteobacteria	Phyllobacteriaceae
Cluster357	3	0.06	99.29	140	1	0	1	140	1379	1240	9e-72	270	dynamics during bioremediation crude oil contaminated moderate saline soil clone B186	278735	Bacteria	Proteobacteria	Gammaproteobacteria	Legionellales
Cluster361	1	0.02	94.24	139	8	0	2	140	1376	1238	2e-54	212	site S25 near Coco's Island marine clone S25_659	228589	Bacteria	Bacteroidetes	Flavobacteriales	F1CA7	Cc180
Cluster362	1	0.02	95	140	7	0	1	140	1357	1218	2e-57	222	01 deg 59.7 min E clone ARKCH2Br2-23	80375	Bacteria	Proteobacteria	Gammaproteobacteria	Legionellales	Legionella	Arctic pack ice	northern Fram Strait	80 31.1 N
Cluster363	1	0.02	95.71	140	6	0	1	140	1262	1123	8e-60	230	Microcystis colonies Taihu Lake isolate A10A10 str. A10	336368	Bacteria	Proteobacteria	Alphaproteobacteria
Cluster365	1	0.02	93.57	140	9	0	1	140	1341	1202	1e-52	206	4MB-degrading consortium clone UASB_TL25	37853	Bacteria	Proteobacteria	Deltaproteobacteria	Myxococcales
Cluster370	1	0.02	95	140	7	0	1	140	1371	1232	2e-57	222	Microbial life fluids ridge flank crustal fluid clone FS274-1B-03	159926	Bacteria	Firmicutes	Clostridia	Peptostreptococcaceae
Cluster372	1	0.02	100	137	0	0	1	137	1397	1261	2e-72	272	Streptococcus sp. str. NUM 1428	358077	Bacteria	Firmicutes	Lactobacillales	Streptococcaceae	Streptococcus
Cluster374	1	0.02	97.14	140	4	0	1	140	1308	1169	1e-64	246	Genes transcripts Eastern and Western Equatorial North Atlantic Ocean microbial assemblages station SJ060903 5m clone 20154U20	247611	Bacteria	Cyanobacteria	Chloroplasts	Emiliania
Cluster379	2	0.04	95.71	140	6	0	1	140	1337	1198	8e-60	230	Polyphasic description Pocillopora seawater adjacent Pacillopora meandrina coral colony Palmyra Atoll clone PmeaH2OD1	243416	Bacteria	Proteobacteria	Gammaproteobacteria	Legionellales
Cluster381	1	0.02	94.33	141	7	1	1	140	1310	1170	3e-53	208	Persistent Axinella corrugata Flexibacteraceae clone Ax29_D5	276351	Bacteria	Bacteroidetes	Flexibacterales
Cluster382	1	0.02	94.29	140	8	0	1	140	1340	1201	5e-55	214	freshwater microcosm clone CF22	109702	Bacteria	Proteobacteria	Alphaproteobacteria	Magnetococci
Cluster389	1	0.02	100	140	0	0	1	140	1308	1169	4e-74	278	Pseudoalteromonas sp. str. L-10	359213	Bacteria	Proteobacteria	Gammaproteobacteria	Alteromonadales	Pseudoalteromonadaceae	Pseudoalteromonas
Cluster391	1	0.02	94.96	139	7	0	1	139	1333	1195	8e-57	220	marine macro-alga surface clone DPC099	193338	Bacteria	Proteobacteria	Deltaproteobacteria	Bacteriovorax
Cluster393	2	0.04	95.71	140	6	0	1	140	1375	1236	8e-60	230	sea water Victoria Harbor (Hong Kong) area clone VH-FL8-8	210975	Bacteria	Proteobacteria	Gammaproteobacteria	OM60
Cluster395	1	0.02	99.29	140	1	0	1	140	1375	1236	9e-72	270	microorganisms catalyzing nitrogen removal and organic matter metabolism permeable marine sediments Gulf Mexico sediment clone 3B1820-44	207084	Bacteria	Bacteroidetes	Bacteroidales
Cluster404	1	0.02	98.57	140	2	0	1	140	1379	1240	2e-69	262	estuarine sediment clone C319a-R8C-D1	102357	Bacteria	Bacteroidetes	Flavobacteriales	C319a-R8C-D1
Cluster406	1	0.02	99.22	128	1	0	5	132	1323	1196	1e-64	246	Stratified microbes sediments Core MD05-2902 subseafloor sediment South China Sea clone MD2902-B166	264138	Bacteria	Chloroflexi	Anaerolineae	DRC31	Napoli-2B-44__BC07-2B-44
Cluster409	1	0.02	98.54	137	1	1	4	140	1244	1109	3e-65	248	tallgrass prairie soil clone FFCH10221	246321	Bacteria	Proteobacteria	Deltaproteobacteria	MIZ46	CrystalBog021E5
Cluster416	1	0.02	95	140	7	0	1	140	1245	1106	2e-57	222	Hyphomonas johnsonii str. MHS-2	5867	Bacteria	Proteobacteria	Alphaproteobacteria	Rhodobacterales	Hyphomonadaceae	Hyphomonas
Cluster417	1	0.02	94.29	140	8	0	1	140	1362	1223	5e-55	214	Spirochaeta americana str. ASpG1 ATCC BAA-392 DSM 14872	38562	Bacteria	Spirochaetes	Spirochaetales	Spirochaetaceae
Cluster418	1	0.02	98.53	136	2	0	5	140	1371	1236	6e-67	254	Abundance and microbial life ocean crust seafloor lavas Loi'hi Seamount South Rift X3 clone P7X3b1F07	260605	Bacteria	Proteobacteria	Gammaproteobacteria
Cluster421	1	0.02	93.57	140	9	0	1	140	1388	1249	1e-52	206	deep sea sediment clone A4	107274	Bacteria	OP3
Cluster425	1	0.02	97.86	140	3	0	1	140	1397	1258	6e-67	254	Microbial Adherent Sediment Particles Heavy Metal Contaminated North Sea Surface Sediments marine sediments clone Belgica2005/10-ZG-6	148963	Bacteria	Proteobacteria	Gammaproteobacteria
Cluster426	1	0.02	99.29	140	1	0	1	140	1297	1158	9e-72	270	Erythrobacter longus str. DSM 6997	107785	Bacteria	Proteobacteria	Alphaproteobacteria	Sphingomonadales	Erythrobacteraceae	Erythrobacter
Cluster429	1	0.02	95	140	7	0	1	140	1282	1143	2e-57	222	Persistent Axinella corrugata clone AC3_D2	267630	Bacteria	Proteobacteria	Alphaproteobacteria	Verorhodospirilla
Cluster433	1	0.02	95.71	140	6	0	1	140	1282	1143	8e-60	230	sp. MER21	241853	Bacteria	Proteobacteria	Deltaproteobacteria	Bdellovibrionales	Bacteriovoracaceae	Bacteriovorax
Cluster434	1	0.02	97.08	137	4	0	1	137	1314	1178	8e-63	240	Model Early Earth Harbors Deeply Divergent Divisions Anderson Lake clone A290B	278749	Bacteria	ABY1_OD1	FW129
Cluster435	1	0.02	92.65	136	10	0	5	140	1373	1238	7e-48	190	libraries sediment Kings Bay Svalbard Arctic clone SS1_B_01_04	244553	Bacteria	Chlamydiae
Cluster436	1	0.02	98.57	140	2	0	1	140	1341	1202	2e-69	262	but species richness marine sponge Cymbastela concentrica clone Cc045	150441	Bacteria	Proteobacteria	Alphaproteobacteria	Consistiales	Rickettsiales
Cluster437	1	0.02	97.14	140	4	0	1	140	1289	1150	1e-64	246	Guerrero Negro hypersaline microbial mat clone 04D2Z74	159416	Bacteria	OP11	WCHB1-64
Cluster438	1	0.02	100	140	0	0	1	140	1347	1208	4e-74	278	Planococcus citreus str. W2-3	354487	Bacteria	Firmicutes	Bacillales	Planococcaceae	Planococcus
Cluster441	1	0.02	95	140	7	0	1	140	1594	1455	2e-57	222	Sicyoidochytrium minutum	SjeMinut	Eukaryota	stramenopiles	Labyrinthulida	Thraustochytriidae	Sicyoidochytrium
Cluster442	1	0.02	95	140	7	0	1	140	1337	1198	2e-57	222	farm soil clone AKYH691	135722	Bacteria	Planctomycetes	WPS-1	CL500-3	CL120-56	B86	G18
Cluster446	1	0.02	87.64	89	11	0	1	89	1482	1394	2e-17	89.7	Tracheloraphis sp.	TliSpeci	Eukaryota	Alveolata	Ciliophora	Postciliodesmatophora	Karyorelictea	Protostomatida	Trachelocercidae	Tracheloraphis
Cluster449	1	0.02	92.14	140	11	0	1	140	1300	1161	7e-48	190	marine clone AY627369	107103	Bacteria	Proteobacteria	Gammaproteobacteria	agg47
Cluster450	1	0.02	88.98	127	14	0	1	127	1349	1223	6e-33	141	heating system biofilm clone SK23	101049	Bacteria	Chloroflexi	Anaerolineae	S0208
Cluster451	1	0.02	96.83	126	3	1	5	129	1355	1230	7e-54	210	Microbes Hawaiian Marine Sponge Suberites zeteki USA: Oahu Hawaii clone PRPR83	257335	Bacteria	Chlamydiae
Cluster452	1	0.02	100	138	0	0	1	138	1324	1187	6e-73	274	site S25 near Coco's Island marine clone S25_64	230151	Bacteria	Proteobacteria	Alphaproteobacteria	OM38	OM25
Cluster454	2	0.04	100	140	0	0	1	140	1626	1487	4e-74	278	Prymnesium nemamethecum	PryNemam	Eukaryota	Haptophyceae	Prymnesiales	Prymnesiaceae	Prymnesium
Cluster455	1	0.02	93.28	134	9	0	1	134	1365	1232	4e-49	194	natural product producing octocoral Erythropodium caribaeorum clone EC558	173611	Bacteria	Proteobacteria	Gammaproteobacteria	Legionellales
Cluster456	1	0.02	95	140	7	0	1	140	1327	1188	2e-57	222	site S25 near Coco's Island marine clone S25_1536	227794	Bacteria	Cyanobacteria	Chloroplasts	Emiliania
Cluster458	1	0.02	94.81	135	7	0	5	139	1307	1173	2e-54	212	marine sponge Rhabdastrella globostellata symbiont	144985	Bacteria	Proteobacteria	Alphaproteobacteria
Cluster461	1	0.02	100	140	0	0	1	140	1398	1259	4e-74	278	Gracilibacillus sp. str. FIB123_1	361461	Bacteria	Firmicutes	Bacillales	Bacillaceae	Gracilibacillus
Cluster462	1	0.02	90.3	134	13	0	1	134	1403	1270	2e-39	163	household biogas digester clone GW-28	266671	Bacteria	Proteobacteria	Deltaproteobacteria
Cluster463	2	0.04	95	140	7	0	1	140	1358	1219	2e-57	222	Microbes Hawaiian Marine Sponge Suberites zeteki USA: Oahu Hawaii clone PRPR10	239522	Bacteria	Chlamydiae
Cluster466	1	0.02	95	140	7	0	1	140	1374	1235	2e-57	222	grassland soil clone FCPP728	225970	Bacteria	Proteobacteria	Deltaproteobacteria	MIZ46	CrystalBog021E5
Cluster469	1	0.02	91.6	131	10	1	10	140	1360	1231	4e-40	165	obtained coal tar waste-contaminated groundwater clone 12-8	47722	Bacteria	Proteobacteria	Deltaproteobacteria
Cluster473	1	0.02	93.57	140	9	0	1	140	1357	1218	1e-52	206	01 deg 59.7 min E clone ARKCH2Br2-23	80375	Bacteria	Proteobacteria	Gammaproteobacteria	Legionellales	Legionella	Arctic pack ice	northern Fram Strait	80 31.1 N
Cluster475	2	0.04	94.89	137	7	0	1	137	1329	1193	1e-55	216	deep-sea octacoral clone ctg_CGOF326	156145	Bacteria	Proteobacteria	Alphaproteobacteria	Oleomonas	BD7-3
Cluster480	1	0.02	95	140	7	0	1	140	1322	1183	2e-57	222	Microbial natural asphalts rancho la brea heavy oil seeps Rancho La Brea tar pits clone 101-129	256400	Bacteria	Proteobacteria	Alphaproteobacteria
Cluster483	1	0.02	100	140	0	0	1	140	1357	1218	4e-74	278	Psychrobacter sp. str. T-3-2	366899	Bacteria	Proteobacteria	Gammaproteobacteria	Pseudomonadales	Moraxellaceae	Psychrobacter
Cluster486	1	0.02	95	140	7	0	1	140	1386	1247	2e-57	222	microbial structure biogeochemical contrasting shelf sediments Namibian upwelling system sediment 0-2cm depth clone 5_st5_0-2cm	247464	Bacteria	Bacteroidetes	Bacteroidales
Cluster489	1	0.02	100	140	0	0	1	140	1330	1191	4e-74	278	Alteromonas sp. str. QDHT-19	309174	Bacteria	Proteobacteria	Gammaproteobacteria	Alteromonadales	Alteromonadaceae	Alteromonas
Cluster494	1	0.02	92.86	140	10	0	1	140	1378	1239	3e-50	198	Thauera and Azoarcus functionally important genera denitrifying quinoline-removal microbial structure sludge-seeded bioreactor clone SS-78	146138	Bacteria	Bacteroidetes	Saprospirales	FukuS23
Cluster498	1	0.02	96.09	128	5	0	1	128	1392	1265	5e-55	214	deepest cold-seep area Japan Trench clone JTB256 proteobacterium	8026	Bacteria	Proteobacteria	Gammaproteobacteria	Legionellales
Cluster499	2	0.04	97.86	140	3	0	1	140	1313	1174	6e-67	254	Chrysochromulina polylepis str. B152j	48463	Bacteria	Cyanobacteria	Chloroplasts	Emiliania
Cluster502	1	0.02	100	140	0	0	1	140	1336	1197	4e-74	278	Pacific arctic surface sediment clone S26-41	254612	Bacteria	Proteobacteria	Alphaproteobacteria	Verorhodospirilla
Cluster503	1	0.02	97.14	140	4	0	1	140	1364	1225	1e-64	246	and situ identification acidic sphagnum peat bog clone B86	156176	Bacteria	Planctomycetes	Planctomycetacia	A17	PRR-7
Cluster504	1	0.02	91.43	140	12	0	1	140	1392	1253	2e-45	182	water 20 m downstream manure clone 144ds20	100270	Bacteria	TM6
Cluster506	1	0.02	94.12	136	8	0	5	140	1305	1170	1e-52	206	Pacific Ocean deep sea sediment clone DE6.8	122223	Bacteria	Proteobacteria	Alphaproteobacteria
Cluster507	1	0.02	95.71	140	6	0	1	140	1314	1175	8e-60	230	Rhodobium orientis str. JA208	227135	Bacteria	Proteobacteria	Alphaproteobacteria	Rhizobiales	Rhodobiaceae	Rhodobium
Cluster508	1	0.02	93.28	134	9	0	1	134	1389	1256	4e-49	194	Vertical and horizontal structure microbial sandy carbonate sediment clone CI5cm.D04	200671	Bacteria	Proteobacteria	Gammaproteobacteria	Legionellales
Cluster510	1	0.02	95	140	7	0	1	140	1395	1256	2e-57	222	Waddlia sp. str. G817	100535	Bacteria	Chlamydiae	Waddliaceae
Cluster515	1	0.02	97.66	128	3	0	1	128	1379	1252	8e-60	230	Spatial sponge- Mediterranean Tethya aurantium sponge cortex clone TAA-10-60	203694	Bacteria	Proteobacteria	Gammaproteobacteria	Legionellales
Cluster516	2	0.04	93.48	138	9	0	1	138	1392	1255	2e-51	202	water 20 m downstream manure clone 144ds20	100270	Bacteria	TM6
Cluster520	1	0.02	96.38	138	5	0	1	138	1341	1204	5e-61	234	site S25 near Coco's Island marine clone S25_1445	233724	Bacteria	Proteobacteria	Alphaproteobacteria	Caedibacteraceae
Cluster523	1	0.02	95	140	7	0	1	140	1370	1231	2e-57	222	radioactive site ground water clone S15B-MN12	94853	Bacteria	Proteobacteria	Deltaproteobacteria	Syntrophaceae
Cluster525	1	0.02	96.85	127	4	0	1	127	1405	1279	8e-57	220	Abundance and microbial life ocean crust seafloor lavas East Pacific Rise clone EPR3965-I2-Bc55	262628	Bacteria	Verrucomicrobia
Cluster527	1	0.02	94.29	140	8	0	1	140	1317	1178	5e-55	214	Persistent Axinella corrugata Flavobacteriaceae clone Ax36_G2	275206	Bacteria	Bacteroidetes	Flavobacteriales
Cluster529	1	0.02	96.09	128	5	0	1	128	1376	1249	5e-55	214	cyanobacterial mat in lava cave clone HAVOmat111	176040	Bacteria	OP3	PBS-25
Cluster531	1	0.02
Cluster537	1	0.02	97.86	140	3	0	1	140	1346	1207	6e-67	254	acid mine drainage clone YSK16S-49	230476	Bacteria	Proteobacteria	Gammaproteobacteria	Legionellales	Aquicella
Cluster539	2	0.04	97.86	140	2	1	1	140	1198	1060	1e-64	246	harbor sediment clone VHS-B4-56	153546	Bacteria	Planctomycetes	Planctomycetacia
Cluster543	1	0.02	99.29	140	1	0	1	140	1371	1232	9e-72	270	Verrucomicrobium strains marine Verrucomicrobia isolate AK18-024Verrucomicrobia str. AK18-024	235471	Bacteria	Verrucomicrobia	Verrucomicrobiae
Cluster544	1	0.02	94.29	140	8	0	1	140	1369	1230	5e-55	214	obtained coal tar waste-contaminated groundwater clone 12-8	47722	Bacteria	Proteobacteria	Deltaproteobacteria
Cluster545	1	0.02	94.57	129	7	0	5	133	1296	1168	7e-51	200	activated sludge clone 1956	41463	Bacteria	Proteobacteria	Alphaproteobacteria	Bradyrhizobiales	Hyphomicrobiaceae2
Cluster551	1	0.02	93.38	136	9	0	5	140	1346	1211	3e-50	198	Protochlamydia neagleriophila str. KNic	229341	Bacteria	Chlamydiae	Parachlamydiaceae
Cluster552	1	0.02	97.14	140	4	0	1	140	1400	1261	1e-64	246	deepest cold-seep area Japan Trench clone JTB23 proteobacterium	7587	Bacteria	Proteobacteria	Gammaproteobacteria
Cluster555	1	0.02	98.57	140	2	0	1	140	1282	1143	2e-69	262	Vertical and horizontal structure microbial sandy carbonate sediment clone CI75cm.2.23	200049	Bacteria	Planctomycetes	Planctomycetacia
Cluster558	2	0.04	99.28	138	1	0	1	138	1340	1203	1e-70	266	Microbial Carbon and Nitrogen Cycling Sediments South Atlantic Bight Permeable Shelf Sediment clone LC1-25	168970	Bacteria	Proteobacteria	Alphaproteobacteria	Bradyrhizobiales
Cluster559	1	0.02	100	128	0	0	1	128	1304	1177	6e-67	254	Culturable microbes shal underlying ornithogenic soil Cape Hallett Antarctica groundwater isolate CH4iactinobacterium str. CH4i	313252	Bacteria	Actinobacteria
Cluster564	1	0.02	92.14	140	11	0	1	140	1341	1202	7e-48	190	wastewater biofilm clone SN-84	109267	Bacteria	Proteobacteria	Gammaproteobacteria	Betaproteobacteria	Spirillaceae	Thiobacillus
Cluster567	1	0.02	93.8	129	8	0	1	129	1355	1227	2e-48	192	libraries sediment Kings Bay Svalbard Arctic clone SS1_B_02_46	243738	Bacteria	Proteobacteria	Gammaproteobacteria
Cluster568	1	0.02	98.44	128	2	0	1	128	1618	1491	3e-62	238	labyrinthulid quahog parasite QPX	LrdQuaho	Eukaryota	stramenopiles	Labyrinthulida	unclassified Labyrinthulida
Cluster570	1	0.02	94.78	134	7	0	1	134	1352	1219	7e-54	210	Thiohalocapsa halophila str. SG3202	7556	Bacteria	Proteobacteria	Gammaproteobacteria	Chromatiales	Chromatiaceae	Thiohalocapsa
Cluster572	1	0.02	94.16	137	8	0	3	139	1320	1184	3e-53	208	shal China sequences hypertrophic freshwater lake clone ML-5-66.2	160290	Bacteria	Chlorobi	OPB56
Cluster575	1	0.02	89.84	128	13	0	8	135	1384	1257	6e-36	151	grassland soil clone FCPT406	223550	Bacteria	Verrucomicrobia	Verrucomicrobia_subdivision_3
Cluster578	1	0.02	92.97	128	9	0	1	128	1372	1245	2e-45	182	shal China sequences hypertrophic freshwater lake clone ML-9-34.2	161631	Bacteria	ZB3
Cluster580	1	0.02	96.43	140	5	0	1	140	1331	1192	3e-62	238	microbial structure rhizosphere Phragmites bulk soil reed bed reactor laboratory clone BS027	143212	Bacteria	Chloroflexi	TK17	mle1-48
Cluster582	1	0.02	95.71	140	6	0	1	140	1341	1202	8e-60	230	#NAME?	225518	Bacteria	Proteobacteria	Gammaproteobacteria	Thiobios
Cluster583	1	0.02	91.43	140	12	0	1	140	1392	1253	2e-45	182	Tk-NJ	3019	Bacteria	Chlamydiae	Chlamydophila	Chlamydiaceae	Chlamydophila psittaci str. turkey strain NJ1
Cluster587	1	0.02	94.29	140	8	0	1	140	1381	1242	5e-55	214	and archaeal surface marine sediment Slope South China Sea clone MD2896-B29	245974	Bacteria	Proteobacteria	Deltaproteobacteria
Cluster594	1	0.02	99.29	140	1	0	1	140	1183	1044	9e-72	270	Fast Screening and Estuarine Operon Libraries whole surface water Chesapeake Bay clone CB11E09	270320	Bacteria	Proteobacteria	Gammaproteobacteria	Legionellales
Cluster595	1	0.02	93.65	126	7	1	1	125	1361	1236	3e-44	178	anaerobic reactor clone B-2	153403	Bacteria	Firmicutes	Bacilli	Lactobacillales	Aerococcaceae	Turicibacter	Turicibacter_sanguinis
Cluster596	1	0.02	92.42	132	10	0	5	136	1288	1157	2e-45	182	Rhizobium sp. str. CCNWGS114	360023	Bacteria	Proteobacteria	Alphaproteobacteria	Rhizobiales	Rhizobiaceae	Rhizobium/Agrobacterium group	Rhizobium
Cluster601	1	0.02	99.29	140	1	0	1	140	1283	1144	9e-72	270	marine macro-alga surface clone DPC255	191415	Bacteria	Proteobacteria	Alphaproteobacteria	Bradyrhizobiales	Hyphomicrobiaceae2
Cluster603	1	0.02	94.96	139	7	0	1	139	1359	1221	8e-57	220	marine bone clone boneC3E6	99409	Bacteria	Fusobacteria
Cluster604	1	0.02	95.71	140	6	0	1	140	1388	1249	8e-60	230	structure lakes: what controls ? acid-impacted lake clone ADK-RXe02-02	229517	Bacteria	Proteobacteria	Gammaproteobacteria	Legionellales	Legionella
Cluster606	1	0.02	96.35	137	4	1	4	140	1244	1109	5e-58	224	tallgrass prairie soil clone FFCH10221	246321	Bacteria	Proteobacteria	Deltaproteobacteria	MIZ46	CrystalBog021E5
Cluster607	1	0.02	100	140	0	0	1	140	1351	1212	4e-74	278	Microbial black smoker s Mid Atlantic Ridge ecological implications rock fragments chimney deep sea hydrothermal vent field clone PICO pp37 Rainbow 146	157625	Bacteria	Firmicutes	Clostridia	Peptostreptococcaceae
Cluster610	1	0.02
Cluster612	1	0.02	97.14	140	4	0	1	140	1338	1199	1e-64	246	Isolation and new carbazole-degrading marine seas surrounding Japan seawater isolate OC6Scarbazole-degrading str. OC6S	305256	Bacteria
Cluster614	1	0.02	94.12	136	7	1	1	136	1372	1238	3e-50	198	Abundance and microbial life ocean crust seafloor lavas East Pacific Rise clone EPR4059-B2-Bc66	265468	Bacteria	Chlamydiae
Cluster615	1	0.02	97.79	136	3	0	1	136	1368	1233	1e-64	246	Abundance and microbial life ocean crust seafloor lavas Loi'hi Seamount Pisces Peak X2 clone P9X2b3F05	259740	Bacteria	Actinobacteria	Acidimicrobidae	koll13
Cluster616	1	0.02	100	140	0	0	1	140	1381	1242	4e-74	278	Acinetobacter sp. str. 4088	358585	Bacteria	Proteobacteria	Gammaproteobacteria	Pseudomonadales	Moraxellaceae	Acinetobacter
Cluster617	1	0.02	94.24	139	8	0	1	139	1386	1248	2e-54	212	Fosmids marine Planctomycetes Oregon coast upwelling systems and their cross- planctomycete genomes eastern South Atlantic Ocean Namibian shelf waters 52m depth clone 3FN	249630	Bacteria	Planctomycetes	Planctomycetacia	Planctomycetales
Cluster619	1	0.02	91.43	140	12	0	1	140	1383	1244	2e-45	182	drinking water biofilm clone B3NR69D23	115030	Bacteria	Proteobacteria	Gammaproteobacteria	Legionellales
Cluster620	1	0.02	100	140	0	0	1	140	1300	1161	4e-74	278	Vibrio sp. str. HE3	232714	Bacteria	Proteobacteria	Gammaproteobacteria	Vibrionales	Vibrionaceae	Vibrio
Cluster621	1	0.02	97.86	140	3	0	1	140	1371	1232	6e-67	254	Spatial sponge- Mediterranean Tethya aurantia sponge cortex clone TAA-10-32	212711	Bacteria	Bacteroidetes	Flexibacterales
Cluster622	1	0.02	94.7	132	6	1	1	131	1419	1288	3e-50	198	#NAME?	217227	Bacteria	OP3
Cluster624	1	0.02	99.29	140	1	0	1	140	1327	1188	9e-72	270	Coco's Island site 23 marine clone S23_1694	231511	Bacteria	Proteobacteria	Alphaproteobacteria	Consistiales	Pelagibacter	SAR11	Candidatus_Pelagibacter	Candidatus_Pelagibacter_ubique
Cluster629	1	0.02	95	140	7	0	1	140	1272	1133	2e-57	222	libraries sediment Kings Bay Svalbard Arctic clone SS1_B_09_08	235890	Bacteria	Planctomycetes	Planctomycetacia	DEL17	agg8	GoM_GB425_02B-7	Sylt_13
Cluster630	1	0.02	92.14	140	11	0	1	140	1358	1219	7e-48	190	Microbes Hawaiian Marine Sponge Suberites zeteki USA: Oahu Hawaii clone PRPR10	239522	Bacteria	Chlamydiae
Cluster636	1	0.02	95	140	7	0	1	140	1388	1249	2e-57	222	deep sea sediment clone A4	107274	Bacteria	OP3
Cluster637	1	0.02	92.54	134	10	0	1	134	1325	1192	1e-46	186	silica sinter depositing geothermal power station discharge drain clone ST01-SN2C	83349	Bacteria	Cyanobacteria	SM1D11
Cluster647	1	0.02	96.43	140	5	0	1	140	1342	1203	3e-62	238	Abundance and microbial life ocean crust seafloor lavas Loi'hi Seamount Pisces Peak X2 clone P9X2b7F07	267607	Bacteria	Proteobacteria	Gammaproteobacteria
Cluster653	1	0.02	92.86	140	9	1	1	140	1344	1206	7e-48	190	Acidobacteria and Planctomycetes radioactive mineral Central Alps Austria subsurface thermal spring clone 2C8	236403	Bacteria	Planctomycetes	Planctomycetacia	Gemmatales
Cluster656	1	0.02	95	140	7	0	1	140	1359	1220	2e-57	222	Abundance and microbial life ocean crust seafloor lavas Loi'hi Seamount Pisces Peak X2 clone P9X2b7A03	272414	Bacteria	Acidobacteria	Solibacteres
Cluster661	1	0.02	92.14	140	11	0	1	140	1376	1237	7e-48	190	Abundance and microbial life ocean crust seafloor lavas Hawai'i South Point X4 clone P0X4b2C08	263981	Bacteria	TM6
Cluster662	1	0.02	95.42	131	6	0	1	131	1383	1253	2e-54	212	site S25 near Coco's Island marine clone S25_1025	229650	Bacteria	Proteobacteria	Gammaproteobacteria	Legionellales
Cluster663	1	0.02	94.29	140	8	0	1	140	1329	1190	5e-55	214	deep-sea octacoral clone ctg_CGOF326	156145	Bacteria	Proteobacteria	Alphaproteobacteria	Oleomonas	BD7-3
Cluster665	3	0.06	92.66	109	8	0	1	109	1613	1505	2e-36	153	Glenodiniopsis steinii	GdpStein	Eukaryota	Alveolata	Dinophyceae	Peridiniales	Glenodiniineae	Glenodiniopsis
Cluster668	2	0.04	92.86	140	10	0	1	140	1354	1215	3e-50	198	Verrucomicrobium strains marine Verrucomicrobia isolate YM31-067Verrucomicrobia str. YM31-067	253773	Bacteria	Verrucomicrobia	Opitutae	Puniceibacteraceae
Cluster672	1	0.02	94.24	139	8	0	1	139	1395	1257	2e-54	212	Waddlia sp. str. G817	100535	Bacteria	Chlamydiae	Waddliaceae
Cluster678	1	0.02	95.62	137	6	0	1	137	1556	1420	5e-58	224	Botryochytrium radiatum	SfkRadia	Eukaryota	stramenopiles	Labyrinthulida	Thraustochytriidae	Botryochytrium
Cluster679	1	0.02	96.27	134	5	0	1	134	1341	1208	1e-58	226	Microbial functional groups solid waste digestor stable isotope probing thermophilic anaerobic digester 55 degrees celsius clone C55_D6_L_B_F09	257188	Bacteria	Firmicutes	Clostridia	Clostridiales	Acetivibrio	Clostridium_cellulolyticum
Cluster681	1	0.02	96.43	140	5	0	1	140	1394	1255	3e-62	238	aspen rhizosphere clone Amb_16S_964	213179	Bacteria	Verrucomicrobia
Cluster682	1	0.02	97.74	133	3	0	1	133	1316	1184	8e-63	240	Brevispira marina gen. nov. sp. nov hard coral isolate 03PA-Blue-76Rhodospirillaceae str. 03PA-Blue-76	272424	Bacteria	Proteobacteria	Alphaproteobacteria	Rhodospirillales	Rhodospirillaceae
Cluster684	1	0.02	97.14	140	4	0	1	140	1388	1249	1e-64	246	deep sea sediment clone A4	107274	Bacteria	OP3
Cluster685	1	0.02	97.86	140	3	0	1	140	1382	1243	6e-67	254	shal China sequences hypertrophic freshwater lake clone ML-9-70.2	161421	Bacteria	Proteobacteria	Gammaproteobacteria	Methylococcaceae	Methylocaldum
Cluster686	1	0.02	94.66	131	7	0	1	131	1395	1265	5e-52	204	southern Cretan margin (eastern Mediterranean Sea) canyon and slope sediment clone HCM3MC91_5E_FL	264962	Bacteria	Proteobacteria	Deltaproteobacteria	MIZ46	CrystalBog021E5
Cluster689	1	0.02	97.14	140	4	0	1	140	1363	1224	1e-64	246	Porphyromonas cangingivalis str. VPB 4874	1941	Bacteria	Bacteroidetes	Bacteroidetes (class)	Bacteroidales	Porphyromonadaceae	Porphyromonas
Cluster693	1	0.02	100	132	0	0	1	132	1312	1181	2e-69	262	Erythrobacter ishigakiensis str. NITE-AP48	269458	Bacteria	Proteobacteria	Alphaproteobacteria	Sphingomonadales	Erythrobacteraceae	Erythrobacter
Cluster694	1	0.02	95	140	7	0	1	140	1383	1244	2e-57	222	Rubromonas marinus gen. sp. nov. first marine representative subdivision one Verrucomicrobia sponge (Porifera) Bahamas clone .conifera1	156301	Bacteria	Verrucomicrobia	Verrucomicrobia_subdivision_3	Verruco-3
Cluster697	1	0.02	99.29	140	1	0	1	140	1297	1158	9e-72	270	Fast Screening and Estuarine Operon Libraries whole surface water Chesapeake Bay clone CB11C01	267325	Bacteria	Chlorobi	OPB56
Cluster701	1	0.02	96.43	140	4	1	1	139	1325	1186	5e-61	234	high salinity effluent treatment plant clone HKT120	147277	Bacteria	Proteobacteria	Alphaproteobacteria	Oleomonas	BD7-3
Cluster706	1	0.02	92.59	135	10	0	5	139	1345	1211	3e-47	188	Acholeplasma axanthum str. 118	30323	Bacteria	Firmicutes	Mollicutes	Acholeplasmatales	Acholeplasmataceae	Acholeplasma
Cluster712	1	0.02	97.83	138	3	0	1	138	1394	1257	9e-66	250	Miniprimer new lens viewing world hypersaline microbial mat clone MAT-CR-H3-F02	246513	Bacteria	MBMPE71
Cluster714	1	0.02	91.91	136	11	0	5	140	1339	1204	2e-45	182	landfill leachate clone GZKB93	111225	Bacteria	Cyanobacteria	PRD01a012B
Cluster715	1	0.02	93.57	140	9	0	1	140	1348	1209	1e-52	206	dynamics during produced water treatment aerobic activated sludge clone HB125	246550	Bacteria	WPS-2
Cluster720	1	0.02	96.97	132	4	0	5	136	1391	1260	8e-60	230	Waddlia sp. str. G817	100535	Bacteria	Chlamydiae	Waddliaceae
Cluster722	1	0.02	97.06	136	4	0	5	140	1346	1211	3e-62	238	Abundance and microbial life ocean crust seafloor lavas Loi'hi Seamount Pisces Peak X2 clone P9X2b8B08	270567	Bacteria	Chloroflexi	Chloroflexi-4	PAWS52f
Cluster725	1	0.02	98.57	140	2	0	1	140	1341	1202	2e-69	262	Clostridium ramosum str. CM-C50	313118	Bacteria	Firmicutes	Erysipelotrichi	Erysipelotrichales	Erysipelotrichaceae
Cluster727	1	0.02	93.08	130	9	0	1	130	1330	1201	1e-46	186	on Aquatic Macrophytes Geothermally Active Area Sedge Bay Yellowstone Lake WY aquatic macrophytes geothermally active area clone 2\SC\28	250544	Bacteria	Proteobacteria	Gammaproteobacteria	Betaproteobacteria	Methylophilales
Cluster728	1	0.02	97.01	134	4	0	1	134	1346	1213	5e-61	234	Halochromatium rosei str. JA134	209515	Bacteria	Proteobacteria	Gammaproteobacteria	Chromatiales	Chromatiaceae	Halochromatium
Cluster729	1	0.02	95.74	141	5	1	1	140	1395	1255	5e-58	224	Waddlia sp. str. G817	100535	Bacteria	Chlamydiae	Waddliaceae
Cluster730	1	0.02	97.86	140	3	0	1	140	1370	1231	6e-67	254	Thialkalivibrio denitrificans	73895	Bacteria	Proteobacteria	Gammaproteobacteria	Chromatiales	Ectothiorhodospiraceae	Thioalkalivibrio
Cluster731	2	0.04	94.07	135	7	1	7	140	1374	1240	1e-49	196	tallgrass prairie soil clone FFCH18590	242459	Bacteria	Planctomycetes	Planctomycetacia	Gemmatales
Cluster733	1	0.02	97.64	127	3	0	1	127	1325	1199	3e-59	228	travertine hot spring clone SM1D09	49903	Bacteria	Proteobacteria	Alphaproteobacteria	Brucella_spHJ114
Cluster734	1	0.02	96.92	130	4	0	1	130	1383	1254	1e-58	226	Thauera and Azoarcus functionally important genera denitrifying quinoline-removal microbial structure sludge-seeded bioreactor clone SS-90	148869	Bacteria	TM6
Cluster735	1	0.02	91.85	135	10	1	1	134	1391	1257	2e-42	172	Abundance and microbial life ocean crust seafloor lavas Loi'hi Seamount South Rift X3 clone P7X3b4E06	263387	Bacteria	NKB19
Cluster737	1	0.02	96.27	134	5	0	1	134	1372	1239	1e-58	226	Microbial groundwater and their potential use biomonitoring karst spring water clone M6A-212	278094	Bacteria	Proteobacteria	Deltaproteobacteria	Bacteriovorax
Cluster739	1	0.02	100	128	0	0	1	128	1326	1199	6e-67	254	Coco's Island site 23 marine clone S23_638	229230	Bacteria	Proteobacteria	Alphaproteobacteria	Consistiales	Pelagibacter	SAR11	Candidatus_Pelagibacter	Candidatus_Pelagibacter_ubique
Cluster742	1	0.02	97.64	127	3	0	1	127	1327	1201	3e-59	228	Coco's Island site 23 marine clone S23_1515	234425	Bacteria	Proteobacteria	Alphaproteobacteria	Consistiales	Pelagibacter	SAR11	Candidatus_Pelagibacter	Candidatus_Pelagibacter_ubique
Cluster745	1	0.02	97.67	129	3	0	1	129	1373	1245	2e-60	232	deep-sea octacoral clone ctg_NISA103	151292	Bacteria	Verrucomicrobia	Verrucomicrobia_subdivision_3	Verruco-3	CTD005-1B-02	ctg_NISA103
Cluster747	1	0.02	99.26	135	1	0	1	135	1260	1126	9e-69	260	Haslea wawrikae	64737	Bacteria	Cyanobacteria	Chloroplasts	Haslea
Cluster749	1	0.02	94.78	134	7	0	1	134	1382	1249	7e-54	210	amoeba infecting nuclei host cells Legionella-like amoebal pathogen CC99	225862	Bacteria	Proteobacteria	Gammaproteobacteria	Legionellales	Legionellaceae
Cluster750	1	0.02	92.54	134	10	0	1	134	1342	1209	1e-46	186	MCB-contaminated groundwater-treating reactor clone GOUTB2	52016	Bacteria	Proteobacteria	Gammaproteobacteria	Legionellales	Legionella
Cluster752	1	0.02	96.45	141	4	1	1	140	1377	1237	2e-60	232	Delaware River estuary clone 1D10	86285	Bacteria	Bacteroidetes	Flavobacteriales	Cytophaga	Aureimarina
Cluster753	1	0.02	97.14	140	4	0	1	140	1389	1250	1e-64	246	but species richness marine sponge Cymbastela concentrica clone Cc190	147162	Bacteria	Proteobacteria	Gammaproteobacteria	Legionellales
Cluster758	1	0.02	94.07	135	8	0	5	139	1350	1216	5e-52	204	southern Cretan margin (eastern Mediterranean Sea) canyon and slope sediment clone HCM3MC83_4E_FL	272622	Bacteria	Proteobacteria	Alphaproteobacteria
Cluster760	1	0.02	92.59	135	10	0	5	139	1318	1184	3e-47	188	Microbial surface marine sediment Xisha Trough South China Sea clone MD2902-B2	240749	Bacteria	Proteobacteria	Alphaproteobacteria
Cluster761	1	0.02	92.2	141	10	1	1	140	1354	1214	4e-46	184	Verrucomicrobium strains marine Verrucomicrobia isolate YM31-067Verrucomicrobia str. YM31-067	253773	Bacteria	Verrucomicrobia	Opitutae	Puniceibacteraceae
Cluster763	1	0.02	100	140	0	0	1	140	1358	1219	4e-74	278	Dyadobacter sp. str. VTT E-052912	256521	Bacteria	Bacteroidetes	Sphingobacteria	Sphingobacteriales	Flexibacteraceae	Dyadobacter
Cluster767	1	0.02	96.88	128	4	0	1	128	1370	1243	2e-57	222	grassland soil clone FCPS531	224255	Bacteria	Proteobacteria	Deltaproteobacteria	CTD005-82B-02
Cluster771	1	0.02	94.07	135	8	0	5	139	1362	1228	5e-52	204	libraries sediment Kings Bay Svalbard Arctic clone SS1_B_04_88	253959	Bacteria	Proteobacteria	Gammaproteobacteria
Cluster776	1	0.02	90	140	14	0	1	140	1315	1176	1e-40	167	consecutively aerated submerged treating domestic wastewater activated sludge membrane bioreactor clone AS131	245302	Bacteria	TM7	TM7-3
Cluster779	2	0.04	97.14	140	4	0	1	140	1376	1237	1e-64	246	Bdellovibrio sp. str. JS3	31879	Bacteria	Proteobacteria	Deltaproteobacteria	Bdellovibrionales	Bdellovibrionaceae	Bdellovibrio
Cluster782	2	0.04	99.29	140	1	0	1	140	1248	1109	9e-72	270	Sphingomonas sp. str. SRS2	22164	Bacteria	Proteobacteria	Alphaproteobacteria	Sphingomonadales	Sphingomonadaceae	Sphingomonas
Cluster787	1	0.02	95.62	137	6	0	1	137	1360	1224	5e-58	224	Myroides sp. SS1	2286	Bacteria	Bacteroidetes	Flavobacteriales
Cluster788	1	0.02	93.53	139	8	1	1	138	1317	1179	1e-49	196	among geographically regions central Tibet geothermal spring mat clone TP28	209245	Bacteria	Chloroflexi	Anaerolineae	OPB11
Cluster789	1	0.02	95.68	139	6	0	1	139	1371	1233	3e-59	228	Legionella jordansis	8013	Bacteria	Proteobacteria	Gammaproteobacteria	Legionellales	Legionellaceae	Legionella
Cluster792	1	0.02	92.54	134	10	0	1	134	1327	1194	1e-46	186	cyanobacterium clone SM1D11	74727	Bacteria	Cyanobacteria	SM1D11
Cluster797	1	0.02	96.21	132	5	0	1	132	1400	1269	2e-57	222	harbor sediment clone VHS-B3-63	153947	Bacteria	TM6
Cluster798	1	0.02	96.43	140	4	1	1	140	1373	1235	8e-60	230	seafloor methane hydrate clone ODP1230B4.21	134556	Bacteria	Planctomycetes	WPS-1	BD2-16	MB-C2-105
Cluster803	1	0.02	96.4	139	5	0	1	139	1282	1144	1e-61	236	sp. HAWAII1	236617	Bacteria	Proteobacteria	Deltaproteobacteria	Bdellovibrionales	Bacteriovoracaceae	Bacteriovorax
Cluster804	1	0.02	97.14	140	4	0	1	140	1362	1223	1e-64	246	Biogeographical and microbes sediments on subseafloor sediment South China Sea clone MD2905-B13	272458	Bacteria	Proteobacteria	Gammaproteobacteria	Legionellales
Cluster805	1	0.02	93.75	128	8	0	1	128	1307	1180	7e-48	190	among geographically regions central Tibet geothermal spring mat clone YCB23	208719	Bacteria	Proteobacteria	Alphaproteobacteria	Oleomonas
Cluster810	1	0.02	95.71	140	6	0	1	140	1364	1225	8e-60	230	Microbial Carbon and Nitrogen Cycling Sediments South Atlantic Bight Permeable Shelf Sediment clone LC1-1	167650	Bacteria	Planctomycetes	WPS-1	CL500-3
Cluster815	1	0.02	93.33	135	9	0	5	139	1405	1271	1e-49	196	Diel Migration Restructures Hypersaline Microbial Mat hypersaline microbial mat clone GN01-8.058	139228	Bacteria	Proteobacteria	Deltaproteobacteria
Cluster816	1	0.02	95.24	126	6	0	4	129	1378	1253	2e-51	202	Nullarbor cave clone wb1_A18	136926	Bacteria	Gemmatimonadetes	Gemm-6
Cluster820	1	0.02	98.47	131	2	0	1	131	1373	1243	5e-64	244	Shewanella woodyi str. MS1	9005	Bacteria	Proteobacteria	Gammaproteobacteria	Alteromonadales	Shewanellaceae	Shewanella
Cluster825	1	0.02	94.03	134	8	0	1	134	1346	1213	2e-51	202	Halochromatium rosei str. JA134	209515	Bacteria	Proteobacteria	Gammaproteobacteria	Chromatiales	Chromatiaceae	Halochromatium
Cluster832	1	0.02	96.06	127	5	0	1	127	1399	1273	2e-54	212	Euplotidium ciliate ectosymbiont	24447	Bacteria	Verrucomicrobia	Opitutae
Cluster834	1	0.02	89.39	132	14	0	5	136	1360	1229	6e-36	151	Waddlia chondrophila str. 2032/99	54620	Bacteria	Chlamydiae	Waddliaceae
Cluster837	1	0.02	90.84	131	11	1	5	135	1297	1168	1e-37	157	groundwater 0.2 m-captured fraction clone KNA6-EB19	102218	Bacteria	Acidobacteria	Solibacteres
Cluster839	1	0.02	93.89	131	8	0	1	131	1381	1251	1e-49	196	deep-sea octacoral clone ctg_NISA145	153366	Bacteria	Proteobacteria	Gammaproteobacteria
Cluster840	1	0.02	94.29	140	8	0	1	140	1352	1213	5e-55	214	harbor sediment Japan isolate str. MSL79	87245	Bacteria	Proteobacteria	Deltaproteobacteria	Desulfovibrionales	Desulfovibrionaceae
Cluster844	1	0.02	94.29	140	8	0	1	140	1336	1197	5e-55	214	sponge clone TK35	72480	Bacteria	Chloroflexi	Anaerolineae	A4b	TK32
Cluster845	1	0.02	90	120	12	0	7	126	1300	1181	1e-33	143	anoxic marine sediment clone LD1-PA25	72076	Bacteria	Chlamydiae
Cluster847	1	0.02	92.91	141	8	2	1	140	1383	1244	4e-46	184	penguin droppings sediments clone KD8-84	82212	Bacteria	Gemmatimonadetes	Gemmatimonadales
Cluster848	1	0.02	95.56	135	6	0	1	135	1375	1241	8e-57	220	Methylococcus capsulatus str. ssp.ACM 1292 ATCC 19069 NCIMB	8037	Bacteria	Proteobacteria	Gammaproteobacteria	Methylococcales	Methylococcaceae	Methylococcus
Cluster858	1	0.02
Cluster859	1	0.02	97.08	137	4	0	1	137	1305	1169	8e-63	240	Persistent Axinella corrugata Acidobacteriaceae clone AC3_A1	260704	Bacteria	Acidobacteria	Acidobacteria-4	Ellin6075
Cluster860	1	0.02	91.37	139	12	0	1	139	1371	1233	7e-45	180	temperate estuarine mud clone KM66	81597	Bacteria	Bacteroidetes	Bacteroidales
Cluster864	1	0.02	100	140	0	0	1	140	1391	1252	4e-74	278	but species richness marine sponge Cymbastela concentrica clone Cc171	146556	Bacteria	Proteobacteria	Deltaproteobacteria	CTD005-82B-02
Cluster867	1	0.02	94.93	138	5	2	4	140	1336	1200	2e-51	202	tallgrass prairie soil clone FFCH18465	247978	Bacteria	Planctomycetes	WPS-1	CL500-3	CL120-56	DE613
Cluster868	1	0.02	91.41	128	10	1	1	128	1382	1256	2e-38	159	southern Cretan margin (eastern Mediterranean Sea) canyon and slope sediment clone HCM3MC83_5A_FL	259780	Bacteria	TM6
Cluster870	1	0.02	100	140	0	0	1	140	1637	1498	4e-74	278	Fragilaria barbararum	FglBarba	Eukaryota	stramenopiles	Bacillariophyta	Fragilariophyceae	Fragilariophycidae	Fragilariales	Fragilariaceae	Fragilaria
Cluster872	1	0.02	94.29	140	8	0	1	140	1360	1221	5e-55	214	Planctomycetales clone SM2B12	44762	Bacteria	Planctomycetes	WPS-1	CL500-3
Cluster873	1	0.02	100	140	0	0	1	140	1362	1223	4e-74	278	Pseudidiomarina sp. str. c121	214514	Bacteria	Proteobacteria	Gammaproteobacteria	Alteromonadales	Idiomarinaceae	Pseudidiomarina
Cluster874	1	0.02	96.43	140	5	0	1	140	1333	1194	3e-62	238	Microbial natural asphalts rancho la brea heavy oil seeps Rancho La Brea tar pits clone 101-114	238816	Bacteria	Proteobacteria	Alphaproteobacteria
Cluster875	1	0.02	96.43	140	5	0	1	140	1379	1240	3e-62	238	Xenoturbella westbladi UUZM 57848 symbiont	217851	Bacteria	Chlamydiae	Simkaniaceae
Cluster880	1	0.02	94.66	131	6	1	5	135	1373	1244	1e-49	196	libraries sediment Kings Bay Svalbard Arctic clone SS1_B_01_04	244553	Bacteria	Chlamydiae
Cluster881	1	0.02	94.12	136	7	1	1	136	1379	1245	3e-50	198	deep-sea octacoral clone ctg_NISA270	152370	Bacteria	Verrucomicrobia	Verrucomicrobiae
Cluster882	2	0.04	97.86	140	3	0	1	140	1292	1153	6e-67	254	Rhodovulum imhoffii str. JA125	148930	Bacteria	Proteobacteria	Alphaproteobacteria	Rhodobacterales	Rhodobacteraceae	Rhodovulum
Cluster886	1	0.02
Cluster887	1	0.02	97.86	140	3	0	1	140	1346	1207	6e-67	254	acid mine drainage clone YSK16S-49	230476	Bacteria	Proteobacteria	Gammaproteobacteria	Legionellales	Aquicella
Cluster888	1	0.02	96.12	129	5	0	1	129	1381	1253	1e-55	216	forest soil clone NMW3.210WL	61307	Bacteria	TM6
Cluster895	1	0.02	93.75	128	8	0	1	128	1377	1250	7e-48	190	Stratified microbes sediments Core MD05-2896 subseafloor sediment South China Sea clone MD2896-B110	263369	Bacteria	OP3	BD4-9
Cluster896	1	0.02	94.85	136	6	1	1	136	1273	1139	1e-52	206	Reducing production and domination comamonadaceae reducing oxygen supply wastewater treatment procedure food-processing factory activated sludge clone 0334	211730	Bacteria	Chlorobi	OPB56
Cluster899	1	0.02	97.83	138	2	1	1	138	1312	1176	2e-63	242	Microbial structure deep coal seem groundwater stream clone SWA10	208366	Archaea	Thaumarchaeota	Cenarchaeales	Cenarchaeum
Cluster903	1	0.02	97.86	140	3	0	1	140	1380	1241	6e-67	254	Marine snow clone Adriatic91	10534	Bacteria	Proteobacteria	Deltaproteobacteria	Bacteriovorax
Cluster904	1	0.02	94.89	137	7	0	1	137	1354	1218	1e-55	216	anaerobic digester clone AA26	52704	Bacteria	Bacteroidetes	Bacteroidales
Cluster908	1	0.02	97.86	140	3	0	1	140	1361	1222	6e-67	254	Flavobacterium sp. str. cpw707	46641	Bacteria	Bacteroidetes	Flavobacteria	Flavobacteriales	Flavobacteriaceae	Kaistella
Cluster911	1	0.02	94.03	134	8	0	1	134	1354	1221	2e-51	202	Legionella santicrucis	7931	Bacteria	Proteobacteria	Gammaproteobacteria	Legionellales	Legionellaceae	Legionella
Cluster912	1	0.02	93.38	136	9	0	5	140	1312	1177	3e-50	198	grassland soil clone FCPP417	222744	Bacteria	WS2
Cluster913	1	0.02	95	140	7	0	1	140	1322	1183	2e-57	222	upland stream clone S-Rwb_62	131339	Bacteria	Chloroflexi	Anaerolineae	A4b	TK32
Cluster914	1	0.02	95.68	139	6	0	1	139	1330	1192	3e-59	228	deep-sea sediment clone BD7-3	5504	Bacteria	Proteobacteria	Alphaproteobacteria	Oleomonas	BD7-3
Cluster925	2	0.04	96.43	140	5	0	1	140	1339	1200	3e-62	238	lake clone CL500-9	44260	Bacteria	Chloroflexi	Chloroflexi-4	PAWS52f
Cluster927	1	0.02	95.04	141	6	1	1	140	1392	1252	1e-55	216	microbial structure biogeochemical contrasting shelf sediments Namibian upwelling system sediment 10-12cm depth clone 24_st5_10-12cm	241946	Bacteria	Planctomycetes	WPS-1	BD2-16	MB-C2-105
Cluster928	1	0.02	100	140	0	0	1	140	1306	1167	4e-74	278	Synechococcus sp. PCC 9005 str. PCC9005	22911	Bacteria	Cyanobacteria	Prochlorales
Cluster930	1	0.02	97.86	140	3	0	1	140	1346	1207	6e-67	254	Acid Drainage Tong Lushan Copper Mine China acid mine drainage clone tls3-6	157050	Bacteria	Proteobacteria	Gammaproteobacteria	Legionellales	Aquicella
Cluster933	1	0.02	93.57	140	8	1	1	140	1383	1245	3e-50	198	Effects chemical structure concentration on pathways microbial during dechlorination coplanar PCBs slurries sediment and soil slurry clone Er-MS-80	262323	Bacteria	TM6
Cluster935	1	0.02	90.71	140	13	0	1	140	1394	1255	4e-43	174	Simkania negevensis str. Z	2935	Bacteria	Chlamydiae	Simkaniaceae
Cluster937	1	0.02	94.29	140	8	0	1	140	1356	1217	5e-55	214	obtained sequencing batch reactor and sequenced Paul Burrell clone SBRH58	32172	Bacteria	TM6
Cluster939	1	0.02	94.03	134	8	0	1	134	1391	1258	2e-51	202	aspen rhizosphere clone Amb_16S_464	208888	Bacteria	Planctomycetes	Planctomycetacia	Gemmatales
Cluster943	1	0.02	97.86	140	3	0	1	140	1301	1162	6e-67	254	Cultivating Sargasso Sea clone GMD37D2	135247	Bacteria	Proteobacteria	Alphaproteobacteria
Cluster947	1	0.02	97.14	140	4	0	1	140	1381	1242	1e-64	246	Microbes and Thermal Gradients Temperature Hydrothermal Chimneys hydrothermal vent chimneys Guaymas Basin clone 165B42	237135	Bacteria	Caldithrix_KSB1	Caldithrixales
Cluster948	1	0.02	94.03	134	8	0	5	138	1373	1240	2e-51	202	libraries sediment Kings Bay Svalbard Arctic clone SS1_B_01_04	244553	Bacteria	Chlamydiae
Cluster952	1	0.02	92.65	136	10	0	5	140	1323	1188	7e-48	190	subsurface water clone DR546BH1103001SAD24	143736	Bacteria	Proteobacteria	Alphaproteobacteria	Verorhodospirilla
Cluster953	1	0.02	97.86	140	3	0	1	140	1262	1123	6e-67	254	contaminated sediment clone 654967	152373	Bacteria	TM7	TM7-1
Cluster954	1	0.02	97.86	140	3	0	1	140	1297	1158	6e-67	254	Erythrobacter litoralis str. DSM 8509	79367	Bacteria	Proteobacteria	Alphaproteobacteria	Sphingomonadales	Erythrobacteraceae	Erythrobacter
Cluster958	1	0.02	95	140	7	0	1	140	1365	1226	2e-57	222	libraries sediment Kings Bay Svalbard Arctic clone SS1_B_02_91	256652	Bacteria	Acidobacteria
Cluster960	1	0.02	92.14	140	11	0	1	140	1395	1256	7e-48	190	Waddlia sp. str. G817	100535	Bacteria	Chlamydiae	Waddliaceae
Cluster963	1	0.02	94.49	127	7	0	1	127	1344	1218	1e-49	196	deep-sea sediment clone BD1-14	5468	Bacteria	Proteobacteria	Alphaproteobacteria	Oleomonas	BD7-3
Cluster969	1	0.02	93.94	132	8	0	5	136	1317	1186	3e-50	198	Fulvimarina pelagi str. HTCC2506	77907	Bacteria	Proteobacteria	Alphaproteobacteria	Rhizobiales	Aurantimonadaceae	Fulvimarina
Cluster978	1	0.02	96.92	130	3	1	1	129	1383	1254	3e-56	218	Abundance and microbial life ocean crust seafloor lavas Loi'hi Seamount Pisces Peak X2 clone P9X2b7E03	276727	Bacteria	TM6
Cluster979	1	0.02	98.46	130	2	0	1	130	1338	1209	2e-63	242	Microbial backflowed injection water nitrate treated North Sea oil reservoir isolate STF-07STF-07 str. STF-07	261329	Bacteria	Proteobacteria	Alphaproteobacteria
Cluster980	1	0.02
Cluster983	1	0.02	97.86	140	3	0	1	140	1357	1218	6e-67	254	Mid-Atlantic Ridge hydrothermal sediment clone AT-s68	96329	Bacteria	Proteobacteria	Gammaproteobacteria	B2M28
Cluster985	1	0.02	92.81	139	10	0	1	139	1365	1227	1e-49	196	Pacific arctic surface sediment clone P13-64	236701	Bacteria	Acidobacteria	BPC102
Cluster986	1	0.02	91.43	140	12	0	1	140	1413	1274	2e-45	182	landfill leachate clone GZKB33	110822	Bacteria	Verrucomicrobia	Verruco-5
Cluster988	1	0.02	99.29	140	1	0	1	140	1373	1234	9e-72	270	host gut clone LAgut--P18	105627	Bacteria	Proteobacteria	Gammaproteobacteria	Legionellales	Legionella
Cluster992	1	0.02	92.14	140	11	0	1	140	1323	1184	7e-48	190	mangrove soil clone MSB-5D4	165344	Bacteria	OP11
Cluster995	1	0.02	97.86	140	3	0	1	140	1342	1203	6e-67	254	marine macro-alga surface clone DPC012	198202	Bacteria	Proteobacteria	Gammaproteobacteria
Cluster997	1	0.02	100	140	0	0	1	140	1283	1144	4e-74	278	Oxidative ultraviolet C treatment culturable harvested and identified wells groundwater isolate C1groundwater biofilm str. C1	312868	Bacteria
Cluster998	1	0.02	97.86	140	3	0	1	140	1351	1212	6e-67	254	forest soil clone CWT ST01_F02	189151	Bacteria	Proteobacteria	Deltaproteobacteria	CTD005-82B-02
Cluster1008	1	0.02	96.21	132	4	1	1	132	1382	1252	5e-55	214	southern Cretan margin (eastern Mediterranean Sea) canyon and slope sediment clone HCM3MC83_5A_FL	259780	Bacteria	TM6
Cluster1015	1	0.02	94.81	135	7	0	5	139	1302	1168	2e-54	212	anoxic marine sediment clone LD1-PA25	72076	Bacteria	Chlamydiae
Cluster1021	1	0.02	88.98	127	14	0	5	131	1358	1232	6e-33	141	Norway clone C093-1	108673	Bacteria	Chlamydiae
Cluster1023	1	0.02	97.06	136	4	0	5	140	1368	1233	3e-62	238	Zoogloea resiniphila str. PIV-3C2w	72759	Bacteria	Proteobacteria	Betaproteobacteria	Rhodocyclales	Rhodocyclaceae	Zoogloea
Cluster1024	1	0.02	100	140	0	0	1	140	1375	1236	4e-74	278	site S25 near Coco's Island marine clone S25_1239	233369	Bacteria	Planctomycetes	Planctomycetacia	Rhodopirellulaceae
Cluster1025	1	0.02	96.43	140	5	0	1	140	1391	1252	3e-62	238	aspen rhizosphere clone Amb_16S_464	208888	Bacteria	Planctomycetes	Planctomycetacia	Gemmatales
Potential chimeras:
Cluster118	2	0.04	98.23	113	2	0	1	113	1378	1266	3e-53	208	Lake Kauhako surface clone K2-S-18	91177	Bacteria	Proteobacteria	Gammaproteobacteria	Legionellales
Cluster119	2	0.04	99.02	102	1	0	5	106	1337	1236	4e-49	194	non-EBPR sludge clone SBRT166	55946	Bacteria	Acidobacteria	Acidobacteria-4	Ellin6075
Cluster122	2	0.04	91.94	124	9	1	1	124	1352	1230	2e-38	159	Reducing production and domination comamonadaceae reducing oxygen supply wastewater treatment procedure food-processing factory activated sludge clone 0131	216828	Bacteria	Verrucomicrobia	Opitutae	Opitutaceae
Cluster143	2	0.04	100	98	0	0	1	98	1363	1266	4e-49	194	Biogeographical and microbes sediments on subseafloor sediment South China Sea clone MD2898-B8	259809	Bacteria	TM6
Cluster149	2	0.04	94.94	79	4	0	16	94	1291	1213	3e-28	125	Archaeal sediment and plankton freshwater pond suboxic freshwater-pond clone MVP-5A-9	226078	Bacteria	ABY1_OD1	FW129	ST-12K2
Cluster150	2	0.04	96.64	119	4	0	5	123	1302	1184	5e-52	204	anoxic marine sediment clone LD1-PA25	72076	Bacteria	Chlamydiae
Cluster151	2	0.04	93.64	110	7	0	5	114	1355	1246	2e-39	163	Microbes Hawaiian Marine Sponge Suberites zeteki USA: Oahu Hawaii clone PRPR83	257335	Bacteria	Chlamydiae
Cluster154	2	0.04	92.04	113	9	0	1	113	1419	1307	2e-36	153	Weissella sp. str. RT-1L	324579	Bacteria	Firmicutes	Lactobacillales	Weissella
Cluster156	2	0.04	100	115	0	0	1	115	1336	1222	3e-59	228	Pacific arctic surface sediment clone S26-41	254612	Bacteria	Proteobacteria	Alphaproteobacteria	Verorhodospirilla
Cluster158	2	0.04	96.75	123	4	0	1	123	1306	1184	2e-54	212	anoxic marine sediment clone LD1-PA25	72076	Bacteria	Chlamydiae
Cluster161	2	0.04	95	120	6	0	1	120	1397	1278	7e-48	190	receiving river and un techniques effluent WWTP treating penicillin G production wastewater clone B62	236923	Bacteria	Proteobacteria	Deltaproteobacteria	NB1-j
Cluster166	2	0.04	99.01	101	1	0	5	105	1326	1226	2e-48	192	peat soil microcosm clone LO13.3	26724	Bacteria	Proteobacteria	Alphaproteobacteria	Bradyrhizobiales	LO133
Cluster169	2	0.04	100	93	0	0	1	93	1380	1288	4e-46	184	subsurface water clone EV818SWSAP88	149607	Bacteria	Proteobacteria	Gammaproteobacteria	Legionellales
Cluster170	2	0.04	90.72	97	9	0	1	97	1347	1251	5e-27	121	Sponge- microorganisms: evolution ecology and biotechnological potential Bahamas: Little San Salvador Island clone PK035	257459	Bacteria	Proteobacteria	Gammaproteobacteria
Cluster173	2	0.04	95.73	117	5	0	1	117	1373	1257	2e-48	192	benzoate-degrading consortium clone BA044	32886	Bacteria	Proteobacteria	Deltaproteobacteria	Syntrophaceae	Syntrophaceae	Syntrophus
Cluster175	2	0.04	98.06	103	2	0	4	106	1356	1254	3e-47	188	Microbes Hawaiian Marine Sponge Suberites zeteki USA: Oahu Hawaii clone PRPR83	257335	Bacteria	Chlamydiae
Cluster180	2	0.04	98.21	112	2	0	1	112	1253	1142	1e-52	206	Microbial lab-scale A1-A2-O fixed biofilm system coking wastewater treatment without effluent recirculation A2 reactor clone LR A2-3	189100	Bacteria	Proteobacteria	Alphaproteobacteria	Brucella_spHJ114
Cluster183	2	0.04	97.35	113	3	0	1	113	1380	1268	7e-51	200	hydrothermal carbonate chimney clone LC1133B-18	144005	Bacteria	Proteobacteria	Gammaproteobacteria	BPC036
Cluster184	2	0.04	99.11	112	1	0	1	112	1341	1230	5e-55	214	site S25 near Coco's Island marine clone S25_1445	233724	Bacteria	Proteobacteria	Alphaproteobacteria	Caedibacteraceae
Cluster185	2	0.04	93.46	107	7	0	1	107	1363	1257	1e-37	157	Acidobacteria and Planctomycetes radioactive mineral Central Alps Austria subsurface thermal spring clone 2F9	247418	Bacteria	Verrucomicrobia
Cluster186	2	0.04	98.92	93	1	0	1	93	1297	1205	1e-43	176	myd2 clone myd2_aaa03e03	272371	Bacteria	Firmicutes	Bacilli	Lactobacillales	Lactobacillaceae	cecal contents Mus musculus strain C57BL/6J
Cluster187	2	0.04	100	108	0	0	1	108	1340	1233	5e-55	214	dynamics during bioremediation crude oil contaminated moderate saline soil clone B275	277885	Bacteria	Proteobacteria	Gammaproteobacteria
Cluster192	2	0.04	99.05	105	1	0	1	105	1401	1297	7e-51	200	Sulfide/oxygen supply ratio predicts outcome competition among sulfur-oxidizing waters Frasassi sulfidic cave stream biofilm clone RS06101_B97	250699	Bacteria	Proteobacteria	Deltaproteobacteria	Desulfobacterium_catecholicum	Desulfobulbus_rhabdoformis	Desulfocapsa
Cluster193	2	0.04	97.32	112	3	0	1	112	1309	1198	3e-50	198	bacterioplankton clone AEGEAN_108	60656	Bacteria	Proteobacteria	Alphaproteobacteria	NAC1-6
Cluster201	2	0.04	97.44	117	3	0	1	117	1339	1223	3e-53	208	Microscilla sp. str. DG946	136254	Bacteria	Bacteroidetes	Sphingobacteria	Sphingobacteriales	Flexibacteraceae	Microscilla
Cluster206	2	0.04	96.36	110	4	0	1	110	1344	1235	1e-46	186	Microbial groundwater and their potential use biomonitoring karst spring water clone M6A-85	279180	Bacteria	Proteobacteria	Gammaproteobacteria	Legionellales
Cluster212	2	0.04	95.88	97	4	0	1	97	1613	1517	6e-39	161	Glenodiniopsis steinii	GdpStein	Eukaryota	Alveolata	Dinophyceae	Peridiniales	Glenodiniineae	Glenodiniopsis
Cluster214	2	0.04	100	98	0	0	1	98	1308	1211	4e-49	194	Abundance and microbial life ocean crust seafloor lavas East Pacific Rise clone EPR4059-B2-Bc71	273957	Bacteria	Proteobacteria	Alphaproteobacteria	Bradyrhizobiales
Cluster215	2	0.04	94.02	117	7	0	1	117	1358	1242	1e-43	176	Chlamydophila pneumoniae str. N16	2952	Bacteria	Chlamydiae	Chlamydophila
Cluster217	2	0.04	100	97	0	0	1	97	1379	1283	2e-48	192	Endosymbiotic marine deuterostome worm Xenoturbella clone	271770	Bacteria	Proteobacteria	Gammaproteobacteria	Legionellales
Cluster219	2	0.04	96.77	93	3	0	5	97	1343	1251	6e-39	161	Lake Kauhako 30 m clone K2-30-19	91893	Bacteria	Planctomycetes	WPS-1	CL500-3	CL120-56
Cluster220	2	0.04	98.33	120	1	1	5	124	1302	1184	5e-55	214	anoxic marine sediment clone LD1-PA25	72076	Bacteria	Chlamydiae
Cluster225	2	0.04	93.75	96	6	0	1	96	1370	1275	1e-33	143	human fecal clone RL184_aan81f03	198173	Bacteria	Firmicutes	Clostridia	RC6
Cluster226	2	0.04	97.44	117	3	0	1	117	1344	1228	3e-53	208	grassland soil clone FCPP398	225345	Bacteria	Planctomycetes	Planctomycetacia	Isosphaerales	Isosphaeraceae
Cluster236	2	0.04	94.17	120	7	0	1	120	1389	1270	2e-45	182	Chlamydia suis str. S45	3024	Bacteria	Chlamydiae	Chlamydophila	Chlamydiaceae	Chlamydia
Cluster237	2	0.04	92.71	96	7	0	1	96	1314	1219	4e-31	135	human forearm skin clone GL2-61	164727	Bacteria	TM7	TM7-3
Cluster249	1	0.02	100	105	0	0	1	105	1314	1210	3e-53	208	Thiothrix nivea str. JP2 Louisiana	7655	Bacteria	Proteobacteria	Gammaproteobacteria	Thiotrichales	Thiotrichaceae	Thiothrix
Cluster258	1	0.02	100	109	0	0	32	140	1268	1160	1e-55	216	marine ANAMMOX sediment clone AY592091	106992	Bacteria	Proteobacteria	Gammaproteobacteria	Legionellales
Cluster262	1	0.02	94.69	113	5	1	1	112	1328	1216	3e-41	168	Brevipalpus californicus symbiont	93122	Bacteria	Bacteroidetes
Cluster263	1	0.02	98.26	115	2	0	1	115	1327	1213	2e-54	212	dynamics during bioremediation crude oil contaminated moderate saline soil clone Y270	278145	Bacteria	Proteobacteria	Alphaproteobacteria	Oleomonas	BD7-3
Cluster268	1	0.02	100	106	0	0	1	106	1313	1208	7e-54	210	dinoflagellates Scrippsiella and Lingulodinium isolate DG1293DG1293 str. DG1293	222176	Bacteria	Proteobacteria	Alphaproteobacteria
Cluster271	1	0.02	91.87	123	10	0	1	123	1377	1255	4e-40	165	microbial structure Phragmites rhizosphere biofilm reed bed reactor laboratory clone RB121	144058	Bacteria	Verrucomicrobia	Opitutae	Opitutaceae
Cluster276	1	0.02	100	94	0	0	1	94	1327	1234	1e-46	186	Coco's Island site 23 marine clone S23_992	227689	Bacteria	Proteobacteria	Alphaproteobacteria	Consistiales	Pelagibacter	SAR11	Candidatus_Pelagibacter	Candidatus_Pelagibacter_ubique
Cluster278	1	0.02	96.94	98	3	0	1	98	2566	2469	6e-42	170	Multicilia marina	KkzMarin	Eukaryota	Multicilia
Cluster287	1	0.02	96.77	124	4	0	1	124	1376	1253	5e-55	214	Lake Kauhako surface clone K2-S-20	91973	Bacteria	Verrucomicrobia	Opitutae	Puniceibacteraceae
Cluster292	1	0.02	99.16	119	1	0	1	119	1343	1225	3e-59	228	Miniprimer new lens viewing world hypersaline microbial mat clone MAT-CR-H1-D06	243649	Bacteria	Chloroflexi	Anaerolineae	A4b	TK32
Cluster296	1	0.02	96.61	118	4	0	1	118	1350	1233	2e-51	202	Microbial dolomite formation Lagoa Vermelha Brazil carbonaceous sediments hypersaline lagoon clone LV-Bac35	268308	Bacteria	Proteobacteria	Deltaproteobacteria
Cluster302	1	0.02	99.15	118	1	0	1	118	1339	1222	1e-58	226	sp. ORF1	254056	Bacteria	Proteobacteria	Deltaproteobacteria	Bdellovibrionales	Bacteriovoracaceae	Bacteriovorax
Cluster305	2	0.04	98.23	113	2	0	1	113	1368	1256	3e-53	208	Legionella rubrilucens str. ATCC 35304	8002	Bacteria	Proteobacteria	Gammaproteobacteria	Legionellales	Legionellaceae	Legionella
Cluster306	1	0.02	95.8	119	5	0	1	119	1344	1226	1e-49	196	CCUG 38205	13464	Bacteria	Actinobacteria	Actinobacteridae	Actinomycetales	Corynebacterineae	Corynebacteriaceae	Corynebacterium	Corynebacterium phocae str. M408/89/1
Cluster311	1	0.02	94.96	119	6	0	1	119	1365	1247	3e-47	188	Pseudoalteromonas sagamiensis str. B-10-31	50424	Bacteria	Proteobacteria	Gammaproteobacteria	Alteromonadales	Pseudoalteromonadaceae	Pseudoalteromonas
Cluster312	1	0.02	94.96	119	6	0	1	119	1305	1187	3e-47	188	Biogeographical and microbes sediments on subseafloor sediment South China Sea clone MD2900-B1	274390	Bacteria	OP11
Cluster316	1	0.02	94.07	118	6	1	1	118	1324	1208	6e-42	170	human sigmoid colon biopsy clone MK72	113462	Bacteria	Proteobacteria	Alphaproteobacteria	Oleomonas	p-1030-a5
Cluster322	1	0.02	100	93	0	0	1	93	1314	1222	4e-46	184	and ecology Grotta Azzurra Palinuro Cape (Salerno Italy) microbial mat clone #2-3	159700	Bacteria	WS3
Cluster325	1	0.02	90.76	119	11	0	1	119	1377	1259	2e-35	149	Biogeographical and microbes sediments on subseafloor sediment South China Sea clone MD2900-B11	258248	Bacteria	OP3	BD4-9
Cluster330	2	0.04	97.46	118	3	0	1	118	1330	1213	7e-54	210	peat soil microcosm clone LO13.3	26724	Bacteria	Proteobacteria	Alphaproteobacteria	Bradyrhizobiales	LO133
Cluster335	1	0.02	94.69	113	6	0	1	113	1344	1232	1e-43	176	Miniprimer new lens viewing world hypersaline microbial mat clone MAT-CR-H5-F01	244008	Bacteria	Chloroflexi	Anaerolineae	Anaerolineales	PpalmC37
Cluster336	1	0.02	92.78	97	7	0	1	97	1630	1534	9e-32	137	Ophriocystis elektroscirrha	OpyElekt	Eukaryota	Alveolata	Apicomplexa	Gregarinia	Neogregarinorida	Ophryocystidae	Ophriocystis
Cluster341	1	0.02	96.49	114	4	0	5	118	1399	1286	4e-49	194	deep sea sediment clone B109	98535	Bacteria	Proteobacteria	Deltaproteobacteria
Cluster344	1	0.02	96.19	105	4	0	1	105	1359	1255	1e-43	176	Biogeographical and microbes sediments on subseafloor sediment South China Sea clone MD2900-B6	263986	Bacteria	TM6
Cluster345	1	0.02	92.37	118	9	0	1	118	1363	1246	2e-39	163	Biogeographical and microbes sediments on subseafloor sediment South China Sea clone MD2898-B8	259809	Bacteria	TM6
Cluster352	1	0.02	96.91	97	3	0	1	97	1613	1517	3e-41	168	Glenodiniopsis steinii	GdpStein	Eukaryota	Alveolata	Dinophyceae	Peridiniales	Glenodiniineae	Glenodiniopsis
Cluster354	1	0.02	95.61	114	5	0	4	117	1320	1207	1e-46	186	tallgrass prairie soil clone FFCH2285	237637	Bacteria	Cyanobacteria	SM1D11
Cluster355	1	0.02	96	125	4	1	5	128	1356	1232	7e-51	200	Abundance and microbial life ocean crust seafloor lavas Loi'hi Seamount Pisces Peak X2 clone P9X2b8G10	260275	Bacteria	Chloroflexi	Anaerolineae	Anaerolineales	H39
Cluster356	1	0.02	92.5	120	9	0	1	120	1364	1245	1e-40	167	Substantial alterations cutaneous biota psoriatic lesions human skin clone 8P2-84	217163	Bacteria	Actinobacteria	Actinobacteridae	Gordoniaceae	Corynebacteriaceae	Corynebacterium_kroppenstedtii
Cluster360	1	0.02	93.22	118	7	1	5	121	1328	1211	2e-39	163	Brevibacterium sp. str. BBH5	144689	Bacteria	Actinobacteria	Actinobacteridae	Actinomycetales	Micrococcineae	Brevibacteriaceae	Brevibacterium
Cluster366	1	0.02	94.85	97	5	0	1	97	1341	1245	2e-36	153	non-EBPR sludge clone SBRT166	55946	Bacteria	Acidobacteria	Acidobacteria-4	Ellin6075
Cluster375	2	0.04	94.74	114	6	0	3	116	1323	1210	3e-44	178	Motility Symbiont Termite Gut Flagellate Caduceia versatilis Member 'Synergistes' Group termite gut homogenate clone Cc3-101	255783	Bacteria	Proteobacteria	Alphaproteobacteria	Oleomonas
Cluster384	1	0.02	98.23	113	2	0	1	113	1384	1272	3e-53	208	Model Early Earth Harbors Deeply Divergent Divisions Anderson Lake clone A817	279354	Bacteria	Proteobacteria	Deltaproteobacteria	Desulfobacterium_catecholicum	Desulfobulbus_rhabdoformis	delta_proteobacterium_MLMS-1
Cluster385	1	0.02	95.2	125	6	0	5	129	1355	1231	7e-51	200	Microbes Hawaiian Marine Sponge Suberites zeteki USA: Oahu Hawaii clone PRPR83	257335	Bacteria	Chlamydiae
Cluster387	2	0.04	100	93	0	0	5	97	1344	1252	4e-46	184	bacterioplankton clone AEGEAN_204	60640	Bacteria	Proteobacteria	Gammaproteobacteria	SAR86	environmental_sequence	ZA3913c
Cluster388	1	0.02	98.97	97	1	0	1	97	1357	1261	4e-46	184	bacterioplankton clone SPOTSAPR01_5m3	124603	Bacteria	Proteobacteria	Gammaproteobacteria	Betaproteobacteria	MND1
Cluster390	1	0.02	90.27	113	11	0	1	113	1361	1249	9e-32	137	microarray level air two cities Texas urban aerosol clone AKIW1020	154487	Bacteria	Firmicutes	Clostridia	Clostridiales	Coprococcus
Cluster396	2	0.04	96.58	117	4	0	1	117	1338	1222	7e-51	200	Pacific arctic surface sediment clone S26-61	252140	Bacteria	Proteobacteria	Alphaproteobacteria
Cluster401	1	0.02	99.01	101	1	0	1	101	1382	1282	2e-48	192	southern Cretan margin (eastern Mediterranean Sea) canyon and slope sediment clone HCM3MC83_5A_FL	259780	Bacteria	TM6
Cluster403	1	0.02	93.55	124	6	1	7	128	1354	1231	1e-43	176	Model Early Earth Harbors Deeply Divergent Divisions Anderson Lake clone A312	278664	Bacteria	Bacteroidetes	Saprospirales	Saprospiraceae
Cluster428	1	0.02	97.48	119	3	0	1	119	1323	1205	2e-54	212	predatory Poecilus chalcites their response lab rearing and antibiotic treatment digestive tract ground beetle clone PCD-23	234990	Bacteria	Proteobacteria	Gammaproteobacteria	Pseudomonadaceae
Cluster431	1	0.02	93.81	113	7	0	1	113	1320	1208	3e-41	168	contaminated sediment clone 656064	200206	Bacteria	OP11	OP11-4
Cluster432	2	0.04	94.12	119	7	0	1	119	1368	1250	7e-45	180	hydrocarbon seep clone BPC028	7760	Bacteria	Proteobacteria	Gammaproteobacteria	Piscirickettsiaceae	Thiobacillus_baregensis	MS149BH1062003_5
Cluster443	1	0.02	98.23	113	2	0	1	113	1363	1251	3e-53	208	Biogeographical and microbes sediments on subseafloor sediment South China Sea clone MD2898-B8	259809	Bacteria	TM6
Cluster444	1	0.02	91.67	96	8	0	1	96	1252	1157	9e-29	127	Microbial deep subsurface gas- water Minami-kanto Japan natural gas field clone MOB4-12	193033	Archaea
Cluster445	1	0.02	94.4	125	6	1	5	128	1371	1247	4e-46	184	Survey Microbial Freshwater Calcareous Mats freshwater calcareous mat clone CM114	278697	Bacteria	Proteobacteria	Deltaproteobacteria	Myxococcales	Myxococcus
Cluster447	1	0.02	91.94	124	9	1	5	127	1366	1243	2e-38	159	aspen rhizosphere clone Amb_16S_1557	216102	Bacteria	AD3	ABS-6
Cluster453	1	0.02	99.17	120	1	0	1	120	1330	1211	8e-60	230	dynamics during bioremediation crude oil contaminated moderate saline soil clone B219	278031	Bacteria	Proteobacteria	Alphaproteobacteria	Oleomonas	BD7-3
Cluster457	1	0.02	98.1	105	2	0	1	105	1401	1297	2e-48	192	microbial compositions two subglacial possible role microbes chemical weathering processes Bench Glacier clone BG.h3	150584	Bacteria	Spirochaetes	Leptospirales	Leptospiraceae
Cluster460	1	0.02	100	98	0	0	1	98	1374	1277	4e-49	194	Corynebacterium glutamicum str. ATCC 13032	356677	Bacteria	Actinobacteria	Actinobacteridae	Actinomycetales	Corynebacterineae	Corynebacteriaceae	Corynebacterium
Cluster468	1	0.02	100	100	0	0	1	100	1310	1211	3e-50	198	Persistent Axinella corrugata Flexibacteraceae clone Ax29_D5	276351	Bacteria	Bacteroidetes	Flexibacterales
Cluster476	2	0.04	94.12	119	7	0	5	123	1302	1184	7e-45	180	anoxic marine sediment clone LD1-PA25	72076	Bacteria	Chlamydiae
Cluster481	1	0.02	94.4	125	7	0	1	125	1377	1253	2e-48	192	Rhabdochlamydia crassificans str. CRIB01	152689	Bacteria	Chlamydiae	Rhabdochlamydiaceae
Cluster484	1	0.02	96.97	99	3	0	1	99	1360	1262	2e-42	172	Archaeal sediment and plankton freshwater pond suboxic freshwater-pond clone MVP-7	227187	Bacteria	Proteobacteria	Deltaproteobacteria
Cluster485	1	0.02	97.39	115	3	0	1	115	1344	1230	5e-52	204	and marine microorganisms Antarctic sea water 20 m clone AntCL2G8	162069	Bacteria	Proteobacteria	Alphaproteobacteria	ZA3420c
Cluster491	1	0.02	93.33	120	8	0	1	120	1358	1239	4e-43	174	Chlamydophila pneumoniae str. N16	2952	Bacteria	Chlamydiae	Chlamydophila
Cluster496	1	0.02	96.75	123	4	0	1	123	1306	1184	2e-54	212	anoxic marine sediment clone LD1-PA25	72076	Bacteria	Chlamydiae
Cluster497	1	0.02	98.1	105	2	0	1	105	1365	1261	2e-48	192	Fingerprinting aggregates soil clone 1350	136741	Bacteria	Proteobacteria	Gammaproteobacteria	Legionellales
Cluster514	1	0.02	96.58	117	4	0	1	117	1315	1199	7e-51	200	Blastochloris sp. AT2101	78031	Bacteria	Proteobacteria	Alphaproteobacteria	Rhizobiales	Hyphomicrobiaceae	Blastochloris
Cluster518	1	0.02	98.97	97	1	0	1	97	1250	1154	4e-46	184	eukaryote marine clone ANT12-10	EukMarin	Eukaryota	environmental samples
Cluster524	1	0.02	100	93	0	0	1	93	1362	1270	4e-46	184	Bathymodiolus japonicus methanotrophic gill symbiont methanotrophic	50455	Bacteria	Proteobacteria	Gammaproteobacteria
Cluster549	1	0.02	98.31	118	2	0	1	118	1379	1262	3e-56	218	situ microelectrode voltammetry sulfur-oxidizing biofilms Frasassi sulfidic cave stream biofilm clone lka83	212440	Bacteria	Proteobacteria	Gammaproteobacteria	Piscirickettsiaceae	Thiobacillus_baregensis	Thiovirga
Cluster560	1	0.02	99.12	113	1	0	1	113	1379	1267	1e-55	216	Spatial sponge- Mediterranean Tethya aurantium sponge cortex clone TAA-10-60	203694	Bacteria	Proteobacteria	Gammaproteobacteria	Legionellales
Cluster563	1	0.02	97.96	98	2	0	1	98	1322	1225	3e-44	178	Agrobacterium sp. str. YT0023	244116	Bacteria	Proteobacteria	Alphaproteobacteria	Rhizobiales	Rhizobiaceae	Rhizobium/Agrobacterium group	Agrobacterium
Cluster566	1	0.02	100	93	0	0	1	93	1384	1292	4e-46	184	Fungal and prokaryotic symbionts four species cerambycid beetles host digestive system clone	261110	Bacteria	Proteobacteria	Gammaproteobacteria	Enterobacteriales
Cluster569	1	0.02	98.15	108	2	0	5	112	1317	1210	3e-50	198	Mt. Nan-Jen litterfall clone IYF49	256043	Bacteria	Proteobacteria	Alphaproteobacteria	Brucella_spHJ114
Cluster586	1	0.02	95.54	112	5	0	1	112	1258	1147	2e-45	182	aerobic phosphorus-removal ecosystem clone PHOS-HE47	32800	Bacteria	Proteobacteria	Alphaproteobacteria	Oleomonas	BD7-3
Cluster589	1	0.02	94.69	113	6	0	1	113	1379	1267	1e-43	176	Microbial life fluids ridge flank crustal fluid clone CTD005-82B-02	160973	Bacteria	Proteobacteria	Deltaproteobacteria	CTD005-82B-02
Cluster609	1	0.02	95.58	113	5	0	1	113	1172	1060	4e-46	184	consecutively aerated submerged treating domestic wastewater activated sludge membrane bioreactor clone AS62	242384	Bacteria	Bacteroidetes
Cluster611	2	0.04	96.08	102	4	0	1	102	1352	1251	6e-42	170	Flexibacter aggregans str. IFO 15973	58649	Bacteria	Bacteroidetes	Sphingobacteria	Sphingobacteriales	Flexibacteraceae	Flexibacter
Cluster618	1	0.02	95.83	120	5	0	1	120	1396	1277	3e-50	198	NB1-j clone NB1-j	10703	Bacteria	Proteobacteria	Deltaproteobacteria	NB1-j	NB1-i	JTB38
Cluster625	1	0.02	96.91	97	3	0	1	97	1279	1183	3e-41	168	aspen rhizosphere clone Elev_16S_1330	212653	Bacteria	SM2F11	EV818EB5CPSAJJ44
Cluster626	1	0.02	96.77	93	3	0	1	93	1385	1293	6e-39	161	Changes microbial metabolic and along hydrogeochemically variable profile saturated C horizon soil aggregate clone BacC-s_044	255461	Bacteria	TM6
Cluster632	1	0.02	98.33	120	1	1	1	120	1352	1234	5e-55	214	Microbial structure deep coal seem groundwater stream clone SWB21	215917	Bacteria	Proteobacteria	Gammaproteobacteria	Legionellales
Cluster639	1	0.02	91.2	125	11	0	1	125	1309	1185	6e-39	161	anoxic marine sediment clone LD1-PA38	63781	Bacteria	LD1
Cluster641	1	0.02	97.8	91	2	0	8	98	1300	1210	4e-40	165	Guerrero Negro hypersaline microbial mat clone 05D2Z09	159312	Bacteria	OP11	WCHB1-64
Cluster649	1	0.02	96.49	114	4	0	1	114	1363	1250	4e-49	194	ATCC 43068	252888	Bacteria	Actinobacteria	Actinobacteridae	Actinomycetales	Frankineae	Acidothermaceae	Acidothermus	Acidothermus cellulolyticus 11B str. 11B
Cluster652	1	0.02	98.02	101	2	0	40	140	1268	1168	4e-46	184	plastid clone ML310M-8	63815	Bacteria	Cyanobacteria	Chloroplasts	Haslea
Cluster660	1	0.02	99.01	101	1	0	1	101	1329	1229	2e-48	192	Persistent Axinella corrugata Coxiella clone B2505_A5	261818	Bacteria	Proteobacteria	Gammaproteobacteria	Legionellales
Cluster664	2	0.04	93.22	118	8	0	1	118	1320	1203	6e-42	170	contaminated sediment clone 656064	200206	Bacteria	OP11	OP11-4
Cluster667	1	0.02	98.31	118	2	0	1	118	1359	1242	3e-56	218	termite intestinal tract clone COB P3-11	95345	Bacteria	Bacteroidetes	vadinHA21
Cluster670	1	0.02	95	120	5	1	1	120	1289	1171	2e-45	182	Guerrero Negro hypersaline microbial mat clone 04D2Z74	159416	Bacteria	OP11	WCHB1-64
Cluster675	1	0.02	94.95	99	5	0	1	99	1315	1217	1e-37	157	dynamics during bioremediation crude oil contaminated moderate saline soil clone B37	278064	Bacteria	ZB2	BD5-13
Cluster680	1	0.02	98.4	125	2	0	1	125	1313	1189	2e-60	232	Microbial mesophilic chemostat cultivation propionate-degrading methanogenic consortium clone PMB07	138667	Bacteria	Proteobacteria	Alphaproteobacteria	S15B-MN2
Cluster683	1	0.02	97.87	94	2	0	1	94	1333	1240	6e-42	170	natural intestinal tract N.l. 2 clone 19	111318	Bacteria	Firmicutes	Clostridia	Clostridiales	Epulopiscium
Cluster696	1	0.02	100	97	0	0	1	97	1329	1233	2e-48	192	Persistent Axinella corrugata Coxiella clone B2505_A5	261818	Bacteria	Proteobacteria	Gammaproteobacteria	Legionellales
Cluster699	1	0.02	96.3	108	4	0	5	112	1324	1217	2e-45	182	Biodiversity amoebae resistant intra-cellular hospital water network amoebal co isolate CRIB-02CRIB-02 str. CRIB-02	137801	Bacteria	Proteobacteria	Alphaproteobacteria
Cluster700	1	0.02	100	90	0	0	1	90	1310	1221	3e-44	178	Fulvibacter tottoriensis str. MTT-39	337128	Bacteria	Bacteroidetes	Flavobacteria	Flavobacteriales	Flavobacteriaceae	Fulvibacter
Cluster703	1	0.02	96.43	112	4	0	5	116	1316	1205	7e-48	190	soil isolate Ellin6089	111976	Bacteria	Proteobacteria	Alphaproteobacteria
Cluster705	1	0.02	92.38	105	8	0	14	118	1283	1179	4e-34	145	Fast Screening and Estuarine Operon Libraries whole surface water Chesapeake Bay clone CB11C01	267325	Bacteria	Chlorobi	OPB56
Cluster708	1	0.02	99.19	123	1	0	18	140	1349	1227	1e-61	236	tallgrass prairie soil clone FFCH9178	243485	Bacteria	Proteobacteria	Gammaproteobacteria	Legionellales	Legionella
Cluster709	1	0.02	91.23	114	10	0	1	114	1367	1254	9e-35	147	China Ningxia rice paddy field soil clone 1_E12	268729	Bacteria	Planctomycetes	Planctomycetacia	Gemmatales
Cluster710	1	0.02	100	98	0	0	1	98	1326	1229	4e-49	194	Microbial groundwater and their potential use biomonitoring karst spring water clone M6A-238	277991	Bacteria	Proteobacteria	Alphaproteobacteria	Caedibacteraceae
Cluster711	1	0.02	94.07	118	7	0	1	118	1358	1241	3e-44	178	Prokaryotic Structures Seafloor Basalts Varying Age and Juan de Fuca Ridge basalt glass 9N latitude East Pacific Rise clone 9NBGBact_94	150309	Bacteria	Proteobacteria	Deltaproteobacteria	Bdellovibrio_bacteriovorus
Cluster718	1	0.02	96.52	115	4	0	3	117	1380	1266	1e-49	196	magnetotactic China Jiaozhou Bay clone M-12	215441	Bacteria	Proteobacteria	Gammaproteobacteria	Maorithyas_hadalis_gill_thioautotrophic_symbiont_II	B01R021
Cluster724	1	0.02	96.58	117	4	0	1	117	1337	1221	7e-51	200	Microbial profiles bleached and wild-type Muricea elongata Acaryochloris clone BME1	226803	Bacteria	Cyanobacteria	Acaryochloris
Cluster738	1	0.02	93.81	97	6	0	1	97	1630	1534	4e-34	145	Ophriocystis elektroscirrha	OpyElekt	Eukaryota	Alveolata	Apicomplexa	Gregarinia	Neogregarinorida	Ophryocystidae	Ophriocystis
Cluster743	1	0.02	96.67	120	4	0	1	120	1825	1706	1e-52	206	Perkinsiella-like sp. AFSM3	PkkSpeci	Eukaryota	Euglenozoa	Kinetoplastida	Bodonidae	unclassified Bodonidae
Cluster744	1	0.02	99.06	106	1	0	1	106	1385	1280	2e-51	202	uranium-contaminated groundwater clone 300G-C11	137028	Bacteria	Proteobacteria	Gammaproteobacteria	Legionellales	Legionella
Cluster746	1	0.02	95	120	6	0	1	120	1624	1505	7e-48	190	Diaphanoeca grandis	DphGrand	Eukaryota	Choanoflagellida	Acanthoecidae	Diaphanoeca
Cluster748	1	0.02	98.32	119	2	0	1	119	1348	1230	8e-57	220	Bacillus sp. clone ML615J-28	63832	Bacteria	Firmicutes	Mollicutes	Acholeplasmatales
Cluster756	1	0.02	97.48	119	3	0	1	119	1305	1187	2e-54	212	fluences structure fosters richness subtropical Altamaha Ohopee River Valley inland dune fields averaging ~0.5 km width and range 3.7 14.0 m crests eolian chronosequences ranging age 4910 77400 B.P. (thousands years before .D.) clone GASP-45KA-4-D01	240420	Bacteria	Proteobacteria	Gammaproteobacteria	Legionellales
Cluster757	1	0.02	97.35	113	3	0	1	113	1397	1285	7e-51	200	southern Cretan margin (eastern Mediterranean Sea) canyon and slope sediment clone HCM3MC80_11H_FL	273351	Bacteria	Proteobacteria	Deltaproteobacteria	NB1-j	NB1-i
Cluster764	1	0.02	96.55	116	4	0	1	116	1357	1242	3e-50	198	Synchrony and seasonality two temperate rivers USA: Massachusetts Ipswich River clone IRD18C04	142782	Bacteria	Bacteroidetes	Flavobacteriales
Cluster765	1	0.02	93.55	124	8	0	5	128	1373	1250	2e-45	182	libraries sediment Kings Bay Svalbard Arctic clone SS1_B_01_04	244553	Bacteria	Chlamydiae
Cluster768	1	0.02	91.45	117	10	0	1	117	1263	1147	2e-36	153	zebrafish gut microbiota-colonized mouse cecum clone aaa69a11	169327	Bacteria	Firmicutes	Clostridia	Clostridiales	Ruminococcus	PL-38B10
Cluster780	1	0.02	98.97	97	1	0	1	97	1365	1269	4e-46	184	libraries sediment Kings Bay Svalbard Arctic clone SS1_B_02_91	256652	Bacteria	Acidobacteria
Cluster784	1	0.02	90.68	118	11	0	1	118	1287	1170	9e-35	147	Laminated iron texture iron-oxidizing calcite travertine iron-rich deposit clone FD06	263043	Bacteria	ZB2	BD5-13
Cluster785	1	0.02	99.17	120	1	0	1	120	1355	1236	8e-60	230	spring water of alpine karst aquifer clone SDKAS1_10	130725	Bacteria	Proteobacteria	Deltaproteobacteria	Bacteriovorax
Cluster807	1	0.02	96.46	113	4	0	5	117	1337	1225	2e-48	192	non-EBPR sludge clone SBRT166	55946	Bacteria	Acidobacteria	Acidobacteria-4	Ellin6075
Cluster808	1	0.02	100	94	0	0	1	94	1379	1286	1e-46	186	Miniprimer new lens viewing world hypersaline microbial mat clone MAT-CR-P4-D12	251745	Bacteria	Bacteroidetes	Salinibacter
Cluster821	1	0.02	96.64	119	4	0	1	119	1397	1279	5e-52	204	receiving river and un techniques effluent WWTP treating penicillin G production wastewater clone B62	236923	Bacteria	Proteobacteria	Deltaproteobacteria	NB1-j
Cluster828	1	0.02	99.01	101	1	0	1	101	1239	1139	2e-48	192	grassland soil clone FCPU554	217896	Bacteria	OP11	OP11-4
Cluster829	1	0.02	99.01	101	1	0	1	101	1352	1252	2e-48	192	Microbial structure deep coal seem groundwater stream clone SWB21	215917	Bacteria	Proteobacteria	Gammaproteobacteria	Legionellales
Cluster830	1	0.02	97.98	99	2	0	1	99	1377	1279	7e-45	180	Donghaeana dokdonensis str. KOPRI_22265	310620	Bacteria	Bacteroidetes	Flavobacteria	Flavobacteriales	Flavobacteriaceae	Donghaeana
Cluster831	1	0.02	97.96	98	2	0	1	98	1346	1249	3e-44	178	Wolbachia sp	34685	Bacteria	Proteobacteria	Alphaproteobacteria	Rickettsiales	Rickettsiaceae	Wolbachieae	Wolbachia
Cluster838	1	0.02	96.61	118	4	0	1	118	1388	1271	2e-51	202	structure lakes: what controls ? acid-impacted lake clone ADK-RXe02-02	229517	Bacteria	Proteobacteria	Gammaproteobacteria	Legionellales	Legionella
Cluster849	1	0.02	95.74	94	4	0	1	94	1365	1272	4e-37	155	libraries sediment Kings Bay Svalbard Arctic clone SS1_B_02_91	256652	Bacteria	Acidobacteria
Cluster852	1	0.02	95.76	118	5	0	1	118	1362	1245	4e-49	194	Bathymodiolus japonicus methanotrophic gill symbiont methanotrophic	50455	Bacteria	Proteobacteria	Gammaproteobacteria
Cluster853	1	0.02	100	118	0	0	2	119	1324	1207	5e-61	234	Guerrero Negro hypersaline microbial mat clone 02D2Z85	159401	Bacteria	Proteobacteria	Gammaproteobacteria	BD1-1
Cluster856	1	0.02	100	118	0	0	1	118	1347	1230	5e-61	234	Micrococcus lylae str. B4	356978	Bacteria	Actinobacteria	Actinobacteridae	Actinomycetales	Micrococcineae	Micrococcaceae	Micrococcus
Cluster857	1	0.02	98.33	120	2	0	5	124	1355	1236	2e-57	222	Microbes Hawaiian Marine Sponge Suberites zeteki USA: Oahu Hawaii clone PRPR83	257335	Bacteria	Chlamydiae
Cluster863	1	0.02	98.1	105	2	0	1	105	1359	1255	2e-48	192	Biogeographical and microbes sediments on subseafloor sediment South China Sea clone MD2900-B6	263986	Bacteria	TM6
Cluster871	1	0.02	93.04	115	7	1	5	118	1335	1221	1e-37	157	Abundance and microbial life ocean crust seafloor lavas Loi'hi Seamount Pisces Peak X2 clone P9X2b7B05	259209	Bacteria	ABY1_OD1	FW129
Cluster876	1	0.02	97.85	93	2	0	1	93	1386	1294	3e-41	168	Model Early Earth Harbors Deeply Divergent Divisions Anderson Lake clone A1654	279061	Bacteria	MVP-15
Cluster877	1	0.02	100	97	0	0	1	97	1384	1288	2e-48	192	marine sediment clone HMMVCen-12	109270	Bacteria	Proteobacteria	Gammaproteobacteria	Methylophaga
Cluster884	2	0.04	95.88	97	4	0	1	97	1613	1517	6e-39	161	Glenodiniopsis steinii	GdpStein	Eukaryota	Alveolata	Dinophyceae	Peridiniales	Glenodiniineae	Glenodiniopsis
Cluster885	1	0.02	90.4	125	12	0	5	129	1365	1241	2e-36	153	Great Artesian Basin clone B66	60575	Bacteria	Verrucomicrobia	Spartobacteria
Cluster889	1	0.02	100	98	0	0	1	98	1384	1287	4e-49	194	Anaerobic Methane Oxidizing ANME-1b Archaea Hypersaline Sediments Gulf Mexico sediments clone SURF-GC205-Bac7	160182	Bacteria	Proteobacteria	Deltaproteobacteria	Desulfobacteraceae
Cluster892	1	0.02	100	93	0	0	2	94	1329	1237	4e-46	184	Modeling growth Legionella pneumophila Hartmannella vermiformis and Acidovorax strain biofilm-batch system Drinking isolate M6drinking water str. M6	180072	Bacteria
Cluster898	1	0.02	95.04	121	6	0	5	125	1355	1235	2e-48	192	Microbes Hawaiian Marine Sponge Suberites zeteki USA: Oahu Hawaii clone PRPR83	257335	Bacteria	Chlamydiae
Cluster900	1	0.02	100	113	0	0	1	113	1370	1258	5e-58	224	mesophilic anaerobic digester clone G35_D8_L_B_H09	226667	Bacteria	Bacteroidetes	Bacteroidales	Marinilabiliaceae
Cluster901	1	0.02	98.33	120	2	0	1	120	1379	1260	2e-57	222	Microbial life fluids ridge flank crustal fluid clone CTD005-82B-02	160973	Bacteria	Proteobacteria	Deltaproteobacteria	CTD005-82B-02
Cluster905	1	0.02	96.7	91	3	0	9	99	1268	1178	1e-37	157	microbial ocean's interior amplicon single fosmid library pool 130m depth HOT station ALOHA 22.45 N 158 deg. W clone HF130_A6_P1	146168	Bacteria	ZB3
Cluster906	1	0.02	97.75	89	2	0	5	93	1263	1175	6e-39	161	Abundance and microbial life ocean crust seafloor lavas East Pacific Rise clone EPR4059-B2-Bc85	271404	Bacteria	Planctomycetes	Planctomycetacia	DEL17	agg8
Cluster915	1	0.02	99.15	118	1	0	1	118	1384	1267	1e-58	226	Pyrene-Degrading Consortium Deep-Sea Sediment West Pacific and its Key Member Cycloclasticus sp. P1 deep sea sediment 2682 m. depth clone B30	267338	Bacteria	Planctomycetes	Planctomycetacia	Planctomycetales
Cluster918	1	0.02	100	93	0	0	1	93	1360	1268	4e-46	184	Clonothrix fusca (Roze 1896) filamentous sheathed methanotrophic ultrastructural and genetic evidence water s artesian well on farm clone AW	212454	Bacteria	Proteobacteria	Gammaproteobacteria
Cluster919	1	0.02	100	92	0	0	5	96	1362	1271	2e-45	182	site S25 near Coco's Island marine clone S25_474	228128	Bacteria	Proteobacteria	Deltaproteobacteria	PB19
Cluster920	1	0.02	95.4	87	4	0	10	96	1329	1243	6e-33	141	uranium mining waste pile clone JG34-KF-27	75514	Bacteria	Acidobacteria	iii1-15
Cluster922	1	0.02	98.96	96	1	0	1	96	1316	1221	2e-45	182	Microbial profiles bleached and wild-type Muricea elongata Pseudorhodobacter clone ME66	226850	Bacteria	Proteobacteria	Alphaproteobacteria	Rhodobacterales	H9
Cluster926	1	0.02	95.2	125	6	0	5	129	1372	1248	7e-51	200	Microbial groundwater and their potential use biomonitoring karst spring water clone M6A-679	278091	Bacteria	Proteobacteria	Deltaproteobacteria
Cluster934	1	0.02	95.83	120	5	0	1	120	1388	1269	3e-50	198	contaminated sediment clone 661183	153385	Bacteria	Proteobacteria	Gammaproteobacteria	Legionellales	Legionella
Cluster938	1	0.02	97.48	119	3	0	1	119	1374	1256	2e-54	212	Abundance and microbial life ocean crust seafloor lavas Loi'hi Seamount South Rift X3 clone P7X3b1E08	263377	Bacteria	Proteobacteria	Gammaproteobacteria
Cluster944	1	0.02	97.48	119	3	0	1	119	1387	1269	2e-54	212	Sponge- microorganisms: evolution ecology and biotechnological potential Bahamas: Little San Salvador Island clone PK002	256660	Bacteria	Proteobacteria	Gammaproteobacteria
Cluster945	1	0.02	99.15	117	1	0	1	117	1350	1234	5e-58	224	Archaeal sediment and plankton freshwater pond suboxic freshwater-pond clone MVP-95	218005	Bacteria	Proteobacteria	Deltaproteobacteria	Bacteriovorax	Bacteriovorax_stolpii
Cluster965	1	0.02	95.65	115	5	0	5	119	1364	1250	3e-47	188	aspen rhizosphere clone Elev_16S_1497	216017	Bacteria	Chloroflexi	Ellin7237
Cluster971	1	0.02	94.34	106	6	0	1	106	1400	1295	2e-39	163	aspen rhizosphere clone Elev_16S_1149	216016	Bacteria	Acidobacteria	iii1-15	Acidobacteria-6
Cluster973	1	0.02	94.85	97	5	0	1	97	1596	1500	2e-36	153	Candida sorbophila	CanSorbo	Eukaryota	Fungi	Dikarya	Ascomycota	Saccharomycotina	Saccharomycetes	Saccharomycetales	mitosporic Saccharomycetales	Candida
Cluster975	1	0.02	93.39	121	8	0	1	121	1256	1136	2e-45	182	Amazon soil clone 140-1	137098	Bacteria	TM7
Cluster982	1	0.02	97.35	113	3	0	1	113	1368	1256	7e-51	200	Mars Odyssey Orbiter and encapsulation facility clone T5-3	55626	Bacteria	Proteobacteria	Gammaproteobacteria	Legionellales
Cluster993	1	0.02	94.35	124	5	1	8	129	1241	1118	4e-46	184	DCP-dechlorinating consortium clone SHA-95	67029	Bacteria	SHA-95
Cluster994	1	0.02	92.04	113	9	0	1	113	1363	1251	2e-36	153	Ammoniphilus oxalivorans str. RAOx-FS	14467	Bacteria	Firmicutes	Bacillales	Paenibacillaceae	Aneurinibacillus group	Ammoniphilus
Cluster1002	1	0.02	100	96	0	0	1	96	1297	1202	7e-48	190	Impact metals on sediments heavy metal polluted marine sediment clone HB2-33-25	176463	Bacteria	Proteobacteria	Alphaproteobacteria	Bradyrhizobiales	LO133
Cluster1004	1	0.02	100	92	0	0	5	96	1362	1271	2e-45	182	Clostridium sp. str. 37HS60	180011	Bacteria	Firmicutes	Clostridia	Clostridiales	Clostridiaceae	Clostridium
Cluster1005	1	0.02	97.27	110	3	0	1	110	1363	1254	4e-49	194	Biogeographical and microbes sediments on subseafloor sediment South China Sea clone MD2898-B8	259809	Bacteria	TM6
Cluster1009	1	0.02	98.31	118	2	0	1	118	1609	1492	3e-56	218	Ichthyophonida gen. sp. LKM51	IcthpGen	Eukaryota	Ichthyosporea	environmental samples
Cluster1011	1	0.02	96.23	106	4	0	1	106	1392	1287	3e-44	178	Tk-NJ	3019	Bacteria	Chlamydiae	Chlamydophila	Chlamydiaceae	Chlamydophila psittaci str. turkey strain NJ1
Cluster1014	1	0.02	92.37	118	8	1	1	117	1313	1196	4e-37	155	Microbial waters production water Daqing oil field clone DQ312-6	244224	Bacteria	Elusimicrobia_TG1	Elusimicrobiales	Elusimicrobiaceae
Cluster1020	1	0.02	100	93	0	0	1	93	1391	1299	4e-46	184	aspen rhizosphere clone Amb_16S_464	208888	Bacteria	Planctomycetes	Planctomycetacia	Gemmatales

## Sheet: 2008 phylotypes
Nov 2008 B2 Ocean
Counts	%	ID	Full Name	Taxonomy
1283	0.182998	Delaware River estuary clone 1D10	86285	Bacteria	Bacteroidetes	Flavobacteriales	Cytophaga	Aureimarina			Flavobacteria	0.253459	0.182998	0.0356583	0.0348025
663	0.0945657	Description SAR11 containing lighting region variable replacement within genome Candidatus Pelagibacter ubique clone fosmid 01-003783	258240	Bacteria	Proteobacteria	Alphaproteobacteria	Rickettsiales	SAR11 cluster	Candidatus Pelagibacter		Pelagibacter	0.17986	0.0945657	0.0825845	0.00271003
603	0.0860077	Fast Screening and Estuarine Operon Libraries whole surface water Chesapeake Bay clone CB11D04	260227	Bacteria	Actinobacteria	Actinobacteridae	GWS-K46				Actinobacteria	0.0860077	0.0860077
579	0.0825845	bacterioplankton clone AEGEAN_233	60628	Bacteria	Proteobacteria	Alphaproteobacteria	Consistiales	Pelagibacter	SAR11		Cyanobacteria	0.0842961	0.0708886	0.0134075
497	0.0708886	Phormidium sp. str. MBIC10070	69650	Bacteria	Cyanobacteria						TM6	0.00870061	0.00442162	0.00285266	0.00142633
250	0.0356583	marine clone Arctic97A-14	36868	Bacteria	Bacteroidetes	Flavobacteriales	Cytophaga				OP11	0.00242476	0.00156896	0.000855798
244	0.0348025	Microbial within ornate rock lobster (Panulirus ornatus) water column Panulirus ornatus larval rearing system	150237	Bacteria	Bacteroidetes	Flavobacteriales	Polaribacter				Chlamydia	0.00884325	0.00470689	0.00228213	0.00185423
227	0.0323777	structure and significance Rhizobiales biofouling biofilms on reverse osmosis membrane treating MBR effluent clone R2O30	277217	Bacteria	TM6						Other	0.376409
213	0.0303808	Sulfate-reducing mats: Changing paradigms new discoveries salt pond nonlithifying microbial mat clone E48G04cD	141712	Bacteria	Bacteroidetes	Saprospirales	Saprospiraceae
206	0.0293824	Hydrocarbon-Degrading Indonesian Seawater seawater isolate C54C54 str. C54	236976	Bacteria	Proteobacteria	Alphaproteobacteria
94	0.0134075	Nitzschia frustulum str. SAG 1052-2	112373	Bacteria	Cyanobacteria	Chloroplasts	Haslea
80	0.0114106	Study marine microorganisms based on s site S25 near Coco's Island clone S25_1255	228047	Bacteria	Proteobacteria	Gammaproteobacteria	Legionellales
78	0.0111254	Coco's Island site 23 marine clone S23_379	233682	Bacteria	Bacteroidetes	Flavobacteriales
77	0.0109827	Biogeography Singapore seawaters seawater clone B11	253678	Bacteria	Proteobacteria	Alphaproteobacteria	Brucella_spHJ114
75	0.0106975	fluences structure fosters richness subtropical Altamaha Ohopee River Valley inland dune fields averaging ~0.5 km width and range 3.7 14.0 m crests eolian chronosequences ranging age 4910 77400 B.P. (thousands years before .D.) clone GASP-45KA-4-D01	240420	Bacteria	Proteobacteria	Gammaproteobacteria	Legionellales
57	0.00813008	Microbial profiles bleached and wild-type Muricea elongata Nitrospina clone BME126	220216	Bacteria	Proteobacteria	Alphaproteobacteria	Stappia
38	0.00542005	site S25 near Coco's Island marine clone S25_827	230038	Bacteria	Proteobacteria	Alphaproteobacteria	PB21
33	0.00470689	Chlamydia sp. CH301104	158932	Bacteria	Chlamydiae
31	0.00442162	hypersaline endoevaporitic microbial mat clone E4aB05	131197	Bacteria	TM6
29	0.00413636	Persistent Axinella corrugata Coxiella clone B276_G12	269599	Bacteria	Proteobacteria	Gammaproteobacteria	Legionellales
23	0.00328056	marine clone Arctic97A-14	36868	Bacteria	Bacteroidetes	Flavobacteriales	Cytophaga
22	0.00313793	Coxiella-like infection Psittacine birds liver clone 1358	251151	Bacteria	Proteobacteria	Gammaproteobacteria	Legionellales
21	0.00299529	Abundance and microbial life ocean crust seafloor lavas Loi'hi Seamount Pisces Peak X2 clone P9X2b7H09	277127	Bacteria	Proteobacteria	Deltaproteobacteria
20	0.00285266	Biogeographical and microbes sediments on subseafloor sediment South China Sea clone MD2900-B6	263986	Bacteria	TM6
19	0.00271003	f cytometric sorted marine sample subpopulation 3 clone ZD0410 bacterium	36382	Bacteria	Proteobacteria	Alphaproteobacteria	Consistiales	Pelagibacter	SAR11	Candidatus_Pelagibacter
18	0.00256739	Thiotrichales CML28	98992	Bacteria	Proteobacteria	Gammaproteobacteria	Thiotrichales
16	0.00228213	Microbes Hawaiian Marine Sponge Suberites zeteki USA: Oahu Hawaii clone PRPR10	239522	Bacteria	Chlamydiae
15	0.0021395	Mycobacterium thermoresistibile str. GN-6223	320457	Bacteria	Actinobacteria	Actinobacteridae	Actinomycetales	Corynebacterineae	Mycobacteriaceae	Mycobacterium
15	0.0021395	Stratified microbes sediments Core MD05-2902 subseafloor sediment South China Sea clone MD2902-B166	264138	Bacteria	Chloroflexi	Anaerolineae	DRC31	Napoli-2B-44__BC07-2B-44
14	0.00199686	Coco's Island site 23 marine clone S23_603	229706	Bacteria	Proteobacteria	Gammaproteobacteria
13	0.00185423	on Aquatic Macrophytes Geothermally Active Area Sedge Bay Yellowstone Lake WY aquatic macrophytes geothermally active area clone 2\SC\6	256498	Bacteria	Actinobacteria	Acidimicrobidae	EB1017_group	Acidimicrobidae_bacterium_Ellin7143
13	0.00185423	Waddlia sp. str. G817	100535	Bacteria	Chlamydiae	Waddliaceae
12	0.0017116	Propionicimonas paludicola str. K2	31964	Bacteria	Actinobacteria	Actinobacteridae	Actinomycetales	Propionibacterineae	Nocardioidaceae	Propionicimonas
12	0.0017116	deep-sea octacoral clone ctg_CGOF313	152394	Bacteria	BRC1
12	0.0017116	bacterioplankton clone SPOTSAPR01_5m210	118250	Bacteria	Bacteroidetes	Flavobacteriales
11	0.00156896	USA: Colorado Fort collins Horsetooth Reservoir clone HTA4	45765	Bacteria	Proteobacteria	Gammaproteobacteria	Legionellales
11	0.00156896	Miniprimer new lens viewing world hypersaline microbial mat clone MAT-CR-P4-B02	249657	Bacteria	OP11	WCHB1-64
11	0.00156896	Microbial profiles bleached and wild-type Muricea elongata ongiobacter clone ME19	220402	Bacteria	Proteobacteria	Gammaproteobacteria	Endozoicimonas
10	0.00142633	Candidatus Pelagibacter ubique str. HTCC1002	61204	Bacteria	Proteobacteria	Alphaproteobacteria	Rickettsiales	SAR11 cluster	Candidatus Pelagibacter
10	0.00142633	structure and significance Rhizobiales biofouling biofilms on reverse osmosis membrane treating MBR effluent clone R2O30	277217	Bacteria	TM6
9	0.0012837	dynamics during bioremediation crude oil contaminated moderate saline soil clone B186	278735	Bacteria	Proteobacteria	Gammaproteobacteria	Legionellales
9	0.0012837	Prokaryotic enhanced organic matter remineralization continental margin marine sediments clone 5bav_D6	238122	Bacteria	Proteobacteria	Deltaproteobacteria	Desulfobacteraceae
9	0.0012837	Cardiobacterium valvarum str. MDA3079	65940	Bacteria	Proteobacteria	Gammaproteobacteria	Cardiobacteriales	Cardiobacteriaceae	Cardiobacterium
9	0.0012837	aspen rhizosphere clone Elev_16S_1669	204584	Bacteria	Planctomycetes	Planctomycetacia	A17
9	0.0012837	Xenoturbella westbladi UUZM 57848 symbiont	217851	Bacteria	Chlamydiae	Simkaniaceae
8	0.00114106	uncultured marine eukaryote	UncM2228	Eukaryota	environmental samples
8	0.00114106	Isolation and new carbazole-degrading marine seas surrounding Japan seawater isolate OC9carbazole-degrading str. OC9	307163	Bacteria	Proteobacteria	Gammaproteobacteria
8	0.00114106	historic semiarid lead-zinc site mine tailings clone Fe-K6-C35	244758	Bacteria	Proteobacteria	Gammaproteobacteria	Acidithiobacillales
7	0.000998431	uncultured eukaryote	UncE1460	Eukaryota	environmental samples
7	0.000998431	Synchrony and seasonality two temperate rivers USA: Massachusetts Parker River clone PRD18C01	141745	Bacteria	Cyanobacteria	Chloroplasts	OM81
7	0.000998431	Microbes Hawaiian Marine Sponge Suberites zeteki USA: Oahu Hawaii clone PRPR85	246786	Bacteria	Chlamydiae
7	0.000998431	Legionella landfill str. OA1-3	139616	Bacteria	Proteobacteria	Gammaproteobacteria	Legionellales	Legionellaceae	Legionella
7	0.000998431	anaerobic hybrid reactor clone TTA_H7	103064	Bacteria	Synergistetes_Aminanaerobia	TTA_B6	E6
7	0.000998431	Mid-Atlantic Ridge hydrothermal sediment clone AT-s3-1	98768	Bacteria	Proteobacteria	Gammaproteobacteria
7	0.000998431	Acidobacteria and Planctomycetes radioactive mineral Central Alps Austria subsurface thermal spring clone 2C8	236403	Bacteria	Planctomycetes	Planctomycetacia	Gemmatales
7	0.000998431	MCB-contaminated groundwater-treating reactor clone GOUTB2	52016	Bacteria	Proteobacteria	Gammaproteobacteria	Legionellales	Legionella
7	0.000998431	Coco's Island site 23 marine clone S23_1085	228647	Bacteria	Proteobacteria	Alphaproteobacteria	Consistiales	Pelagibacter	SAR11	Candidatus_Pelagibacter	Candidatus_Pelagibacter_ubique
6	0.000855798	Endosymbiotic marine deuterostome worm Xenoturbella clone	271770	Bacteria	Proteobacteria	Gammaproteobacteria	Legionellales
6	0.000855798	tallgrass prairie soil clone FFCH9932	255464	Bacteria	OP11	OP11-4
6	0.000855798	Abundance and microbial life ocean crust seafloor lavas Hawai'i South Point X3 clone P0X3b1A06	275402	Bacteria	Actinobacteria	Acidimicrobidae	koll13
6	0.000855798	hydrocarbon seep clone BPC028	7760	Bacteria	Proteobacteria	Gammaproteobacteria	Piscirickettsiaceae	Thiobacillus_baregensis	MS149BH1062003_5
6	0.000855798	peat soil microcosm clone LO13.3	26724	Bacteria	Proteobacteria	Alphaproteobacteria	Bradyrhizobiales	LO133
6	0.000855798	Acidobacteria and Planctomycetes radioactive mineral Central Alps Austria subsurface thermal spring clone 2C8	236403	Bacteria	Planctomycetes	Planctomycetacia	Gemmatales
6	0.000855798	Xenoturbella westbladi UUZM 57848 symbiont	217851	Bacteria	Chlamydiae	Simkaniaceae
6	0.000855798	Vibrio sp. str. PH1	60378	Bacteria	Proteobacteria	Gammaproteobacteria	Vibrionales	Vibrionaceae	Vibrio
6	0.000855798	surface vent snail foot clone SF_C7-E4	89122	Bacteria	Proteobacteria	Gammaproteobacteria	SF_C9-E4
6	0.000855798	str. MBIC3958 F1561	8696	Bacteria	Proteobacteria	Gammaproteobacteria
6	0.000855798	Antarctic lake ice cover clone ANTLV2_A04	201950	Bacteria	Proteobacteria	Alphaproteobacteria	Caedibacteraceae
5	0.000713165	tallgrass prairie soil clone FFCH10221	246321	Bacteria	Proteobacteria	Deltaproteobacteria	MIZ46	CrystalBog021E5
5	0.000713165	Ochromonadaceae environmental sample	JylEnvi6	Eukaryota	stramenopiles	Synurophyceae	Ochromonadales	Ochromonadaceae	environmental samples
5	0.000713165	Fulvivirga kasyanovii str. KMM 6220	169486	Bacteria	Bacteroidetes	Fulvivirga
5	0.000713165	Eutreptiella braarudii str. CCMP-1594	161126	Bacteria	Cyanobacteria	Chloroplasts
5	0.000713165	Chlamydia sp. CH301104	158932	Bacteria	Chlamydiae
5	0.000713165	Desulfuromonas chloroethenica str. TT4B anaerobic sediment eastern Massachusetts	10672	Bacteria	Proteobacteria	Deltaproteobacteria	Desulfuromonadales	Desulfuromonadaceae	Desulfuromonas
5	0.000713165	Aquicella lusitana str. SGT-39	102649	Bacteria	Proteobacteria	Gammaproteobacteria	Legionellales	Coxiellaceae	Aquicella
5	0.000713165	symbiont	239897	Bacteria	Chlamydiae	Parachlamydiaceae
5	0.000713165	Haslea wawrikae	64737	Bacteria	Cyanobacteria	Chloroplasts	Haslea
5	0.000713165	Laminated iron texture iron-oxidizing calcite travertine iron-rich deposit clone FD012	269562	Bacteria	Chlorobi	ZB1
5	0.000713165	Abundance and microbial life ocean crust seafloor lavas Loi'hi Seamount Pisces Peak X2 clone P9X2b7F11	264406	Bacteria	Proteobacteria	Gammaproteobacteria
5	0.000713165	Picochlorum sp. UTEX 2491	PicSpec5	Eukaryota	Viridiplantae	Chlorophyta	Trebouxiophyceae	Picochlorum
5	0.000713165	Chlamydia sp. CH301104	158932	Bacteria	Chlamydiae
5	0.000713165	Legionella parisiensis	7916	Bacteria	Proteobacteria	Gammaproteobacteria	Legionellales	Legionellaceae	Legionella
5	0.000713165	Miniprimer new lens viewing world hypersaline microbial mat clone MAT-CR-M3-A05	250297	Bacteria	Lentisphaerae
4	0.000570532	Geobacillus sp. str. GXS1	357192	Bacteria	Firmicutes	Bacillales	Bacillaceae	Geobacillus
4	0.000570532	water 20 m downstream manure clone 144ds20	100270	Bacteria	TM6
4	0.000570532	uranium contaminated soil clone AKAU3587	129685	Bacteria	TM7	TM7-1
4	0.000570532	Microbial groundwater and their potential use biomonitoring karst spring water clone M6A-85	279180	Bacteria	Proteobacteria	Gammaproteobacteria	Legionellales
4	0.000570532	Prokaryotic Structures Seafloor Basalts Varying Age East Pacific Rise and Ridge basalt glass Cobb Seamount Juan de Fuca clone JdFBGBact_44	146798	Bacteria	TM6
4	0.000570532	Biogeographical and microbes sediments on subseafloor sediment South China Sea clone MD2900-B6	263986	Bacteria	TM6
4	0.000570532	anoxic marine sediment clone LD1-PA42	71546	Bacteria	Chlamydiae
4	0.000570532	Rickettsiales It86	105920	Bacteria	Proteobacteria	Alphaproteobacteria	Rickettsiales
4	0.000570532	Laminated iron texture iron-oxidizing calcite travertine iron-rich deposit clone FD18	273071	Bacteria
4	0.000570532	full-scale sludge clone GC1	37526	Bacteria	TM7
4	0.000570532	hydrocarbon seep clone BPC028	7760	Bacteria	Proteobacteria	Gammaproteobacteria	Piscirickettsiaceae	Thiobacillus_baregensis	MS149BH1062003_5
4	0.000570532	contaminated sediment clone 654962	150738	Bacteria	Proteobacteria	Gammaproteobacteria	Legionellales	Legionella
4	0.000570532	Field-based Stable Isotope Probing Identify Adapted Populations and Track Carbon F Through Phenol-degrading Soil Microbial soil clone 274	139019	Bacteria	Proteobacteria	Gammaproteobacteria	Betaproteobacteria
4	0.000570532	marine bacterioplankton clone MB11C04	111739	Bacteria	Verrucomicrobia	Opitutae	MB11C04
4	0.000570532	Miniprimer new lens viewing world hypersaline microbial mat clone MAT-CR-M6-H05	243690	Bacteria	ABY1_OD1	FW129
4	0.000570532	Nitratireductor sp. str. CC-MHSW-5	267825	Bacteria	Proteobacteria	Alphaproteobacteria	Rhizobiales	Phyllobacteriaceae	Nitratireductor
4	0.000570532	Vertical and horizontal structure microbial sandy carbonate sediment clone CI5cm.D04	200671	Bacteria	Proteobacteria	Gammaproteobacteria	Legionellales
4	0.000570532	Polyphasic description Pocillopora seawater adjacent Pacillopora meandrina coral colony Palmyra Atoll clone PmeaH2OD1	243416	Bacteria	Proteobacteria	Gammaproteobacteria	Legionellales
4	0.000570532	Marichromatium purpuratum str. DSM 1711	360805	Bacteria	Proteobacteria	Gammaproteobacteria	Chromatiales	Chromatiaceae	Marichromatium
4	0.000570532	tallgrass prairie soil clone FFCH18590	242459	Bacteria	Planctomycetes	Planctomycetacia	Gemmatales
4	0.000570532	Tatlockia micdadei str. ATCC33218	52462	Bacteria	Proteobacteria	Gammaproteobacteria	Legionellales	Legionellaceae	Tatlockia
4	0.000570532	Abundance and microbial life ocean crust seafloor lavas East Pacific Rise clone EPR4059-B2-Bc51	268415	Bacteria	Proteobacteria	Gammaproteobacteria	B2M28
4	0.000570532	site S25 near Coco's Island marine clone S25_64	230151	Bacteria	Proteobacteria	Alphaproteobacteria	OM38	OM25
4	0.000570532	deep-sea octacoral clone ctg_CGOAA39	201204	Bacteria	Proteobacteria	Alphaproteobacteria	Consistiales	Rickettsiales	spotted_fever_group
4	0.000570532	deep-sea octacoral clone ctg_NISA252	153452	Bacteria	Verrucomicrobia	Verrucomicrobia_subdivision_3	Verruco-3	CTD005-1B-02	ctg_NISA103
4	0.000570532	Microbes Hawaiian Marine Sponge Suberites zeteki USA: Oahu Hawaii clone PRPR85	246786	Bacteria	Chlamydiae
4	0.000570532	Francisella sp. str. Shimane-1	362382	Bacteria	Proteobacteria	Gammaproteobacteria	Thiotrichales	Francisellaceae	Francisella
4	0.000570532	Thioalkalispira microaerophila str. ALEN 1	75565	Bacteria	Proteobacteria	Gammaproteobacteria	Chromatiales	Ectothiorhodospiraceae	Thioalkalispira
4	0.000570532	Coco's Island site 23 marine clone S23_1556	230040	Bacteria	Proteobacteria	Alphaproteobacteria	Consistiales	Pelagibacter	SAR11	Candidatus_Pelagibacter	Candidatus_Pelagibacter_ubique
4	0.000570532	marine bone clone boneC3E6	99409	Bacteria	Fusobacteria
3	0.000427899	site S25 near Coco's Island marine clone S25_1503	233031	Bacteria	Proteobacteria	Alphaproteobacteria	Consistiales	Pelagibacter	SAR11	Candidatus_Pelagibacter	Candidatus_Pelagibacter_ubique
3	0.000427899	Fragilariopsis cylindrus	FrlCyli3	Eukaryota	stramenopiles	Bacillariophyta	Bacillariophyceae	Bacillariophycidae	Bacillariales	Bacillariaceae	Fragilariopsis
3	0.000427899	Exiguobacterium sp. str. RC31	365746	Bacteria	Firmicutes	Bacillales	Bacillales Family XII. Incertae Sedis	Exiguobacterium
3	0.000427899	drinking water system simulator clone HOClCi39	89125	Bacteria	Proteobacteria	Alphaproteobacteria	Bradyrhizobiales
3	0.000427899	southern Cretan margin (eastern Mediterranean Sea) canyon and slope sediment clone HCM3MC91_5E_FL	264962	Bacteria	Proteobacteria	Deltaproteobacteria	MIZ46	CrystalBog021E5
3	0.000427899	Biogeographical and microbes sediments on subseafloor sediment South China Sea clone MD2900-B6	263986	Bacteria	TM6
3	0.000427899	Legionella parisiensis	7916	Bacteria	Proteobacteria	Gammaproteobacteria	Legionellales	Legionellaceae	Legionella
3	0.000427899	Spatial sponge- Mediterranean Tethya aurantium sponge cortex clone TAA-10-60	203694	Bacteria	Proteobacteria	Gammaproteobacteria	Legionellales
3	0.000427899	aspen rhizosphere clone Amb_16S_463	205204	Bacteria	WPS-2
3	0.000427899	Nostocoida aromativora str. NC1-4	100260	Bacteria	Actinobacteria	Actinobacteridae	Actinomycetales	Micrococcineae	Intrasporangiaceae	Nostocoida type II
3	0.000427899	Rhodospirillaceae isolate str. LA45	56607	Bacteria	Proteobacteria	Alphaproteobacteria	Rhodospirillales	Rhodospirillaceae
3	0.000427899	Methylobacterium sp. str. CBMB5	186356	Bacteria	Proteobacteria	Alphaproteobacteria	Rhizobiales	Methylobacteriaceae	Methylobacterium
3	0.000427899	Aleurochiton aceris symbiont	102356	Bacteria	Proteobacteria	Gammaproteobacteria	Oceanospirillales	Halomonadaceae	Zymobacter group	whitefly endosymbionts	Candidatus Portiera
3	0.000427899	Pseudovibrio sp. str. MKT84	105278	Bacteria	Proteobacteria	Alphaproteobacteria	Rhodobacterales	Rhodobacteraceae	Pseudovibrio
3	0.000427899	Thauera and Azoarcus functionally important genera denitrifying quinoline-removal microbial structure sludge-seeded bioreactor clone SS-57	146974	Bacteria	Proteobacteria	Alphaproteobacteria	Rhodobacterales	H9
3	0.000427899	zebrafish digestive tract clone aab68g07	162457	Bacteria	Proteobacteria	Gammaproteobacteria	Legionellales
3	0.000427899	tallgrass prairie soil clone FFCH2285	237637	Bacteria	Cyanobacteria	SM1D11
3	0.000427899	Legionella busanensis str. K9951	58869	Bacteria	Proteobacteria	Gammaproteobacteria	Legionellales	Legionellaceae	Legionella
3	0.000427899	Abundance and microbial life ocean crust seafloor lavas East Pacific Rise clone EPR3968-O8a-Bc61	258362	Bacteria	Proteobacteria	Gammaproteobacteria
3	0.000427899	uncultured marine alveolate	UncM2343	Eukaryota	Alveolata	environmental samples
3	0.000427899	Waddlia sp. str. G817	100535	Bacteria	Chlamydiae	Waddliaceae
3	0.000427899	Abundance and microbial life ocean crust seafloor lavas East Pacific Rise clone EPR4059-B2-Bc10	258332	Bacteria	Proteobacteria	Alphaproteobacteria	Bradyrhizobiales
3	0.000427899	deep-sea Pacific Ocean deep sea sediment clone DE6.13	124913	Bacteria	Planctomycetes	WPS-1	CL500-3	CL120-56	DE613
3	0.000427899	Coco's Island site 23 marine clone S23_39	228834	Bacteria	Bacteroidetes	Flavobacteriales	Cytophaga
3	0.000427899	Microbes Hawaiian Marine Sponge Suberites zeteki USA: Oahu Hawaii clone PRPR10	239522	Bacteria	Chlamydiae
3	0.000427899	Microbial Carbon and Nitrogen Cycling Sediments South Atlantic Bight Permeable Shelf Sediment clone SC3-8	168811	Bacteria	Planctomycetes	Planctomycetacia
3	0.000427899	Microbial life fluids ridge flank crustal fluid clone CTD005-82B-02	160973	Bacteria	Proteobacteria	Deltaproteobacteria	CTD005-82B-02
3	0.000427899	deep-sea octacoral clone ctg_NISA073	154513	Bacteria	Proteobacteria	Gammaproteobacteria	agg47
3	0.000427899	Waddlia sp. str. G817	100535	Bacteria	Chlamydiae	Waddliaceae
3	0.000427899	Abundance and microbial life ocean crust seafloor lavas East Pacific Rise clone EPR3970-MO1A-Bc24	263672	Bacteria	Proteobacteria	Gammaproteobacteria
3	0.000427899	Microbial Carbon and Nitrogen Cycling Sediments South Atlantic Bight Permeable Shelf Sediment clone SC3-20	168507	Bacteria	Proteobacteria	Gammaproteobacteria
3	0.000427899	Microbial groundwater and their potential use biomonitoring karst spring water clone M6A-85	279180	Bacteria	Proteobacteria	Gammaproteobacteria	Legionellales
3	0.000427899	dynamics during produced water treatment aerobic activated sludge clone HB87	249248	Bacteria	WPS-2
3	0.000427899	Microbial profiles bleached and wild-type Muricea elongata Kordiimonas clone BME82	220109	Bacteria	Proteobacteria	Alphaproteobacteria
3	0.000427899	shal China sequences hypertrophic freshwater lake clone ML-9-70.2	161421	Bacteria	Proteobacteria	Gammaproteobacteria	Methylococcaceae	Methylocaldum
3	0.000427899	Waddlia sp. str. G817	100535	Bacteria	Chlamydiae	Waddliaceae
3	0.000427899	but species richness marine sponge Cymbastela concentrica clone Cc045	150441	Bacteria	Proteobacteria	Alphaproteobacteria	Consistiales	Rickettsiales
3	0.000427899	Surface Mucopolysaccharide Layer and Band Microbial Mat Black Band-Diseased Siderastrea siderea black band diseased (BBD) coral tissues clone BBD_217_15	170743	Bacteria	Proteobacteria	Alphaproteobacteria	Oleomonas	BD7-3
3	0.000427899	Criblamydia sequanensis str. CRIB-18	152262	Bacteria	Chlamydiae
3	0.000427899	Pacific arctic surface sediment clone S26-37	244392	Bacteria	Proteobacteria	Alphaproteobacteria	Verorhodospirilla
3	0.000427899	Spatial sponge- Mediterranean Tethya aurantium sponge cortex clone TAA-10-60	203694	Bacteria	Proteobacteria	Gammaproteobacteria	Legionellales
3	0.000427899	Abundance and microbial life ocean crust seafloor lavas East Pacific Rise clone EPR4059-B2-Bc66	265468	Bacteria	Chlamydiae
3	0.000427899	Model Early Earth Harbors Deeply Divergent Divisions Anderson Lake clone A290B	278749	Bacteria	ABY1_OD1	FW129
3	0.000427899	Protochlamydia neagleriophila str. KNic	229341	Bacteria	Chlamydiae	Parachlamydiaceae
3	0.000427899	Microbial Alpine Tundra Wet Meadow Soil: Chloroflexi Cold Water-Saturated saturated alpine tundra wet meadow soil 0-20 cm clone H12_WMSP1	159879	Bacteria	Proteobacteria	Deltaproteobacteria	CTD005-82B-02
3	0.000427899	sp. GSL371	249394	Bacteria	Proteobacteria	Deltaproteobacteria	Bdellovibrionales	Bacteriovoracaceae	Bacteriovorax
3	0.000427899	cyanobacterium clone SM1D11	74727	Bacteria	Cyanobacteria	SM1D11
3	0.000427899	Xenoturbella westbladi UUZM 57848 symbiont	217851	Bacteria	Chlamydiae	Simkaniaceae
3	0.000427899	Choanoflagellida	CflYyyyy	Eukaryota
3	0.000427899	spring water of alpine karst aquifer clone SDKAS1_10	130725	Bacteria	Proteobacteria	Deltaproteobacteria	Bacteriovorax
3	0.000427899	Methylomicrobium album str. ACM 3314 IMET 10526 NCIMB 1112	8050	Bacteria	Proteobacteria	Gammaproteobacteria	Methylococcales	Methylococcaceae	Methylomicrobium
3	0.000427899	Persistent Axinella corrugata Flexibacteraceae clone Ax29_D5	276351	Bacteria	Bacteroidetes	Flexibacterales
3	0.000427899	Apicomplexa sp. CMS22	Ax5Speci	Eukaryota	Alveolata	Apicomplexa
3	0.000427899	libraries sediment Kings Bay Svalbard Arctic clone SS1_B_01_04	244553	Bacteria	Chlamydiae
3	0.000427899	Cultivating Sargasso Sea clone GMD37D2	135247	Bacteria	Proteobacteria	Alphaproteobacteria
3	0.000427899	suspended sludge anammox reactor clone KIST-JJY048	237001	Bacteria	Proteobacteria	Gammaproteobacteria	Legionellales
3	0.000427899	Stratified microbes sediments Core MD05-2896 subseafloor sediment South China Sea clone MD2896-B171	266542	Bacteria	OP3	BD4-9
2	0.000285266	Sinorhizobium fredii str. CCBAU 21330	357690	Bacteria	Proteobacteria	Alphaproteobacteria	Rhizobiales	Rhizobiaceae	Sinorhizobium/Ensifer group	Sinorhizobium
2	0.000285266	Microbial groundwater and their potential use biomonitoring karst spring water clone M6A-54	279572	Bacteria	TM7	TM7-1
2	0.000285266	Chrysochromulina polylepis str. B152j	48463	Bacteria	Cyanobacteria	Chloroplasts	Emiliania
2	0.000285266	Does Calcium Homeostasis Contribute Speleothems (Cave Formations)? cave coralloid speleothem isolate GGC-P2BGGC-P2B str. GGC-P2B	309141	Bacteria
2	0.000285266	Imantonia rotunda	ImaRotun	Eukaryota	Haptophyceae	Prymnesiales	Prymnesiaceae	Imantonia
2	0.000285266	host's accessory nidamental gland clone T67ANG3	114425	Bacteria	Proteobacteria	Gammaproteobacteria
2	0.000285266	Propionibacterium acnes str. SK137	368907	Bacteria	Actinobacteria	Actinobacteridae	Actinomycetales	Propionibacterineae	Propionibacteriaceae	Propionibacterium
2	0.000285266	Abundance and microbial life ocean crust seafloor lavas Loi'hi Seamount Pisces Peak X2 clone P9X2b7A03	272414	Bacteria	Acidobacteria	Solibacteres
2	0.000285266	shal China sequences hypertrophic freshwater lake clone ML-9-34.2	161631	Bacteria	ZB3
2	0.000285266	determined library mangrove clone DS020	141726	Bacteria	OP11	WCHB1-64
2	0.000285266	and archaeal surface marine sediment Slope South China Sea clone MD2896-B29	245974	Bacteria	Proteobacteria	Deltaproteobacteria
2	0.000285266	tallgrass prairie soil clone FFCH12149	249953	Bacteria	Cyanobacteria	SM1D11
2	0.000285266	Coco's Island site 23 marine clone S23_1345	229587	Bacteria	Proteobacteria	Alphaproteobacteria
2	0.000285266	farm soil clone AKYH996	113933	Bacteria	Proteobacteria	Alphaproteobacteria	Rhodobacterales	SM1D08	S36
2	0.000285266	Microbes Hawaiian Marine Sponge Suberites zeteki USA: Oahu Hawaii clone PRPR10	239522	Bacteria	Chlamydiae
2	0.000285266	southern Cretan margin (eastern Mediterranean Sea) canyon and slope sediment clone HCM3MC91_5E_FL	264962	Bacteria	Proteobacteria	Deltaproteobacteria	MIZ46	CrystalBog021E5
2	0.000285266	Recovery mangrove sediment clone SZB85	160668	Bacteria	Proteobacteria	Gammaproteobacteria	XME4
2	0.000285266	Biogeographical and microbes sediments on subseafloor sediment South China Sea clone MD2898-B8	259809	Bacteria	TM6
2	0.000285266	Waddlia sp. str. G817	100535	Bacteria	Chlamydiae	Waddliaceae
2	0.000285266	Rhinomonas pauca	RnmPauc2	Eukaryota	Cryptophyta	Cryptomonadaceae	Rhinomonas
2	0.000285266	natural product producing octocoral Erythropodium caribaeorum clone EC3	201122	Bacteria	Proteobacteria	Gammaproteobacteria	Legionellales
2	0.000285266	Parachlamydia sp. Hall's coccus	49792	Bacteria	Chlamydiae	Parachlamydiaceae
2	0.000285266	Recovery mangrove sediment clone SZB76	160888	Bacteria	Proteobacteria	Gammaproteobacteria	BPC036
2	0.000285266	Metabolic Profiles Microbial Chlorinated Pesticides Contaminated Sites Three Geographical Habitats India soil around pesticides and chemicals manufacturing site clone HIL 56	249451	Bacteria	Bacteroidetes
2	0.000285266	termite gut wall fraction clone RsW02-112	135579	Bacteria	Elusimicrobia_TG1	Elusimicrobiales	Elusimicrobiaceae	Elusimicrobium
2	0.000285266	Microbial Carbon and Nitrogen Cycling Sediments South Atlantic Bight Permeable Shelf Sediment clone LC1-34	170944	Bacteria	Proteobacteria	Alphaproteobacteria
2	0.000285266	Chlamydia sp. CH301104	158932	Bacteria	Chlamydiae
2	0.000285266	microbial nitrifying-denitrifying activated industrial sewage treatment plant analyzed full-cycle approach sludge clone A35	202015	Bacteria	Planctomycetes	Planctomycetacia	Gemmatales
2	0.000285266	Diel Migration Restructures Hypersaline Microbial Mat hypersaline microbial mat clone GN01-0.004	154577	Bacteria	Verrucomicrobia	Opitutae	Puniceibacteraceae
2	0.000285266	Pacific arctic surface sediment clone S26-115	253232	Bacteria	Proteobacteria	Gammaproteobacteria	Legionellales
2	0.000285266	Xanthomonas sp. clone 88_5_2	64661	Bacteria	Proteobacteria	Gammaproteobacteria	Legionellales	Legionella
2	0.000285266	Mid-Atlantic Ridge hydrothermal sediment clone AT-s3-3	98267	Bacteria	Gemmatimonadetes	Gemm_4
2	0.000285266	Waddlia sp. str. G817	100535	Bacteria	Chlamydiae	Waddliaceae
2	0.000285266	anoxic marine sediment clone LD1-PA42	71546	Bacteria	Chlamydiae
2	0.000285266	non-EBPR sludge clone SBRT166	55946	Bacteria	Acidobacteria	Acidobacteria-4	Ellin6075
2	0.000285266	Sequences Manifest Rumen Yunnan Yel Cattle (Bos Taurus) rumen fluid clone YNRC75	244032	Bacteria	Cyanobacteria	YS2
2	0.000285266	Changes microbial metabolic and along hydrogeochemically variable profile saturated C horizon soil aggregate clone BacC-s_044	255461	Bacteria	TM6
2	0.000285266	site S25 near Coco's Island marine clone S25_1349	230144	Bacteria	Proteobacteria	Alphaproteobacteria	OM38	OM25
2	0.000285266	Cobetia marina str. PC412	362365	Bacteria	Proteobacteria	Gammaproteobacteria	Oceanospirillales	Halomonadaceae	Cobetia
2	0.000285266	shal China sequences hypertrophic freshwater lake clone ML-9-34.2	161631	Bacteria	ZB3
2	0.000285266	Guerrero Negro hypersaline microbial mat clone 062DZ64	200919	Bacteria	WS6	WM1006
2	0.000285266	Archaeal sediment and freshwater pond suboxic freshwater-pond plankton clone MVP-4A-3	219508	Archaea	pMC2A384
2	0.000285266	Surface Mucopolysaccharide Layer and Band Microbial Mat Black Band-Diseased Siderastrea siderea black band diseased (BBD) coral tissues clone BBD_217_15	170743	Bacteria	Proteobacteria	Alphaproteobacteria	Oleomonas	BD7-3
2	0.000285266	Microbial life fluids ridge flank crustal fluid clone CTD005-9B-02	161155	Bacteria	Proteobacteria	Gammaproteobacteria	Legionellales
2	0.000285266	Pavlova gyrans	30150	Bacteria	Cyanobacteria	Chloroplasts
2	0.000285266	Microbial Carbon and Nitrogen Cycling Sediments South Atlantic Bight Permeable Shelf Sediment clone LC1-1	167650	Bacteria	Planctomycetes	WPS-1	CL500-3
2	0.000285266	tallgrass prairie soil clone FFCH15124	235398	Bacteria	OP3	BS1-0-34
2	0.000285266	Identification Shibayama lagoon Ishikawa Japan iron-oxidation biofilm clone 82	168994	Bacteria	ABY1_OD1	MVP-8A-28
2	0.000285266	Thiotrichales CML28	98992	Bacteria	Proteobacteria	Gammaproteobacteria	Thiotrichales
2	0.000285266	subsurface water clone EV818SWSAP88	149607	Bacteria	Proteobacteria	Gammaproteobacteria	Legionellales
2	0.000285266	Acid Drainage Tong Lushan Copper Mine China acid mine drainage clone tls3-6	157050	Bacteria	Proteobacteria	Gammaproteobacteria	Legionellales	Aquicella
2	0.000285266	Persistent Axinella corrugata Coxiella clone B276_G12	269599	Bacteria	Proteobacteria	Gammaproteobacteria	Legionellales
2	0.000285266	uncultured eukaryote	UncE2700	Eukaryota	environmental samples
2	0.000285266	Rhizobium sp. str. PRF84	201562	Bacteria	Proteobacteria	Alphaproteobacteria	Rhizobiales	Rhizobiaceae	Rhizobium/Agrobacterium group	Rhizobium
2	0.000285266	natural product producing octocoral Erythropodium caribaeorum clone EC3	201122	Bacteria	Proteobacteria	Gammaproteobacteria	Legionellales
2	0.000285266	Abundance and microbial life ocean crust seafloor lavas East Pacific Rise clone EPR3965-I2-Bc74	273992	Bacteria	Actinobacteria	Acidimicrobidae
2	0.000285266	Microbial backflowed injection water nitrate treated North Sea oil reservoir isolate STF-07STF-07 str. STF-07	261329	Bacteria	Proteobacteria	Alphaproteobacteria
2	0.000285266	Prokaryotic Structures Seafloor Basalts Varying Age and Juan de Fuca Ridge basalt glass 9N latitude East Pacific Rise clone 9NBGBact_75	146372	Bacteria	Bacteroidetes
2	0.000285266	subsurface water clone EV818SWSAP88	149607	Bacteria	Proteobacteria	Gammaproteobacteria	Legionellales
2	0.000285266	Endosymbiotic marine deuterostome worm Xenoturbella clone	271770	Bacteria	Proteobacteria	Gammaproteobacteria	Legionellales
2	0.000285266	polyphasic description Pocillopora meandrina Palmyra Atoll Calcinus obscurus abdominal flora clone Cobs2TisF9	248526	Bacteria	Proteobacteria	Alphaproteobacteria	Phyllobacteriaceae
2	0.000285266	Stratified microbes sediments Core MD05-2896 subseafloor sediment South China Sea clone MD2896-B121	268412	Bacteria	Planctomycetes	WPS-1
2	0.000285266	Vertical and horizontal structure microbial sandy carbonate sediment clone CI5cm.D04	200671	Bacteria	Proteobacteria	Gammaproteobacteria	Legionellales
2	0.000285266	Thiohalocapsa halophila str. SG3202	7556	Bacteria	Proteobacteria	Gammaproteobacteria	Chromatiales	Chromatiaceae	Thiohalocapsa
2	0.000285266	mangrove soil clone MSB-5D4	165344	Bacteria	OP11
2	0.000285266	deep sea sediment clone A4	107274	Bacteria	OP3
2	0.000285266	uncultured eukaryote	UncE3327	Eukaryota	environmental samples
2	0.000285266	Biogeographical and microbes sediments on subseafloor sediment South China Sea clone MD2894-B49	275057	Bacteria	Spirochaetes	Leptospirales	Leptonemaceae
2	0.000285266	Synchrony and seasonality two temperate rivers USA: Massachusetts Parker River clone PRD18G11	142022	Bacteria	Cyanobacteria	Chloroplasts	Dinophysis
2	0.000285266	Lake Kauhako surface clone K2-S-18	91177	Bacteria	Proteobacteria	Gammaproteobacteria	Legionellales
2	0.000285266	Microbial hydrocarbon contaminated soil clone UD9	200471	Bacteria	OP11	OP11-4	J-1
2	0.000285266	fluences structure fosters richness subtropical Altamaha Ohopee River Valley inland dune fields averaging ~0.5 km width and range 3.7 14.0 m crests eolian chronosequences ranging age 4910 77400 B.P. (thousands years before .D.) clone GASP-45KA-4-D01	240420	Bacteria	Proteobacteria	Gammaproteobacteria	Legionellales
2	0.000285266	dynamics during produced water treatment aerobic activated sludge clone HB108	237878	Bacteria	Proteobacteria	Alphaproteobacteria	Brucella_spHJ114
2	0.000285266	Proteinimicrobium ihbtica str. HMPB3	244768	Bacteria	Proteobacteria	Betaproteobacteria	Proteinimicrobium
2	0.000285266	Microbial structure deep coal seem groundwater stream clone SWB02	205348	Bacteria	Proteobacteria	Alphaproteobacteria	Rhodobacterales	SM1D08	S36
2	0.000285266	drinking water system simulator clone HOClCi51	89070	Bacteria	Cyanobacteria	mle1-12
2	0.000285266	dynamics during bioremediation crude oil contaminated moderate saline soil clone B137	277718	Bacteria	TM7
2	0.000285266	Phototrophic microbial build laminated Fe-formations on Sulawesi Indonesia mesophilic terrestrial mat clone BMB19	276096	Bacteria	Proteobacteria	Alphaproteobacteria	Rhodobacterales
2	0.000285266	cyanobacterial mat in lava cave clone HAVOmat111	176040	Bacteria	OP3	PBS-25
2	0.000285266	Prokaryotic Structures Seafloor Basalts Varying Age and Juan de Fuca Ridge basalt glass 9N latitude East Pacific Rise clone 9NBGBact_41	147446	Bacteria	Planctomycetes	C6
2	0.000285266	deep sea sediment clone A4	107274	Bacteria	OP3
2	0.000285266	anoxic marine sediment clone LD1-PA42	71546	Bacteria	Chlamydiae
2	0.000285266	site S25 near Coco's Island marine clone S25_175	230561	Bacteria	Proteobacteria	Deltaproteobacteria	PB19
2	0.000285266	lake clone CL500-9	44260	Bacteria	Chloroflexi	Chloroflexi-4	PAWS52f
2	0.000285266	Persistent Axinella corrugata Kordiimonas clone AC2_H3	261749	Bacteria	Proteobacteria	Alphaproteobacteria	Rhodobacterales	Rhodobacter	Sinorickettsia
2	0.000285266	Bdellovibrio sp. str. JS3	31879	Bacteria	Proteobacteria	Deltaproteobacteria	Bdellovibrionales	Bdellovibrionaceae	Bdellovibrio
2	0.000285266	site S25 near Coco's Island marine clone S25_212	233965	Bacteria	Proteobacteria	Gammaproteobacteria	Alteromonadales	Alteromonas
2	0.000285266	Major activity inside and outside natural iron-fertilized phytoplankton bloom 3 micron prefiltered seawater 120 m depth (station A3) above Kerguelen Plateau Southern Ocean clone KG_A3_120m9	269659	Bacteria	Proteobacteria	Alphaproteobacteria	NAC1-6
2	0.000285266	forest soil clone CWT ST01_F02	189151	Bacteria	Proteobacteria	Deltaproteobacteria	CTD005-82B-02
2	0.000285266	Paracoccus sp. MOLA:325	259980	Bacteria	Proteobacteria	Alphaproteobacteria	Rhodobacterales	Rhodobacteraceae	Paracoccus
2	0.000285266	Humic Lake clone CrystalBog2E1	123862	Bacteria	TM6
2	0.000285266	Microbes Hawaiian Marine Sponge Suberites zeteki USA: Oahu Hawaii clone PRPR83	257335	Bacteria	Chlamydiae
2	0.000285266	deep-sea octacoral clone ctg_CGOF326	156145	Bacteria	Proteobacteria	Alphaproteobacteria	Oleomonas	BD7-3
2	0.000285266	Fast Screening and Estuarine Operon Libraries whole surface water Chesapeake Bay clone CB11D04	260227	Bacteria	Actinobacteria	Actinobacteridae	GWS-K46
2	0.000285266	Bathymodiolus japonicus methanotrophic gill symbiont methanotrophic	50455	Bacteria	Proteobacteria	Gammaproteobacteria
2	0.000285266	Microbes Hawaiian Marine Sponge Suberites zeteki USA: Oahu Hawaii clone PRPR85	246786	Bacteria	Chlamydiae
2	0.000285266	Beggiatoa sp. str. MS-81-1c	81307	Bacteria	Proteobacteria	Gammaproteobacteria	Thiotrichales	Thiotrichaceae	Beggiatoa
2	0.000285266	subsurface water clone EV818EB5CPSAJJ36	145455	Bacteria	Proteobacteria	Gammaproteobacteria	Legionellales	Legionella
2	0.000285266	Iambacter cinctapus str. IAM 15419	249530	Bacteria	Proteobacteria	Alphaproteobacteria	Iambacter
2	0.000285266	Guerrero Negro hypersaline microbial mat clone 072DZ10	159113	Bacteria	Planctomycetes	Planctomycetacia
2	0.000285266	oil-shale semi-coke solid waste clone MK55a	225006	Bacteria	OP11	OP11-4
2	0.000285266	site S25 near Coco's Island marine clone S25_255	231162	Bacteria	Cyanobacteria	Chloroplasts	Emiliania
2	0.000285266	-RFLP microbes Qinghai-Tin rail soil clone 121	247948	Bacteria	Planctomycetes	Planctomycetacia	Isosphaerales	Isosphaeraceae
2	0.000285266	Symbiomonas scintillans	Sy1Scin2	Eukaryota	stramenopiles
2	0.000285266	Oculina mucus isolate 88	104306	Bacteria
2	0.000285266	Planococcus psychrophilus str. CMS 53or ()	45093	Bacteria	Firmicutes	Bacillales	Planococcaceae	Planomicrobium
2	0.000285266	Erythrobacter litoralis str. DSM 8509	79367	Bacteria	Proteobacteria	Alphaproteobacteria	Sphingomonadales	Erythrobacteraceae	Erythrobacter
2	0.000285266	unidentified protist 56059	UniProti	Eukaryota
2	0.000285266	southern Cretan margin (eastern Mediterranean Sea) canyon and slope sediment clone HCM3MC80_11H_FL	273351	Bacteria	Proteobacteria	Deltaproteobacteria	NB1-j	NB1-i
2	0.000285266	Glaucimonas multicolorus str. A3	137895	Bacteria	Proteobacteria	Gammaproteobacteria	Xanthomonadales	Xanthomonadaceae	Dokdonella
2	0.000285266	Clostridium ramosum str. CM-C50	313118	Bacteria	Firmicutes	Erysipelotrichi	Erysipelotrichales	Erysipelotrichaceae
2	0.000285266	site S25 near Coco's Island marine clone S25_1593	232669	Bacteria	Proteobacteria	Gammaproteobacteria	Legionellales
2	0.000285266	Biogenic Fe-oxyhydroxides nodules (takashikozo) encrusted iron-oxide reducing sediments Takashikozo clone TakashiAB-B3	160299	Bacteria	Proteobacteria	Gammaproteobacteria	Acidithiobacillales
2	0.000285266	Waddlia sp. str. G817	100535	Bacteria	Chlamydiae	Waddliaceae
2	0.000285266	uncultured freshwater eukaryote	UncFr831	Eukaryota	environmental samples
2	0.000285266	Polyphasic description Pocillopora mucus secreted Pacillopora meandrina coral colony Palmyra Atoll clone PmeaMucH11	250207	Bacteria	Planctomycetes	Planctomycetacia
2	0.000285266	Microbial Carbon and Nitrogen Cycling Sediments South Atlantic Bight Permeable Shelf Sediment clone LC1-25	168970	Bacteria	Proteobacteria	Alphaproteobacteria	Bradyrhizobiales
2	0.000285266	marine ANAMMOX sediment clone AY592091	106992	Bacteria	Proteobacteria	Gammaproteobacteria	Legionellales
2	0.000285266	Microbial lab-scale A1-A2-O fixed biofilm system coking wastewater treatment without effluent recirculation A2 reactor clone LNR A2-6	185953	Bacteria	Proteobacteria	Deltaproteobacteria	Syntrophaceae	Syntrophaceae
2	0.000285266	deep sea sediment clone A4	107274	Bacteria	OP3
2	0.000285266	site S25 near Coco's Island marine clone S25_1593	232669	Bacteria	Proteobacteria	Gammaproteobacteria	Legionellales
2	0.000285266	water 20 m downstream manure clone 144ds20	100270	Bacteria	TM6
2	0.000285266	determined library mangrove clone DS159	143226	Bacteria	Proteobacteria	Gammaproteobacteria
2	0.000285266	Perchloroethylene (PCE) Dechlorination Activities Performing Microcosm Groundwater Four PCE-contaminated Aquifers Korea perchloroethylene-contaminated ground water clone I-8	200736	Bacteria	Planctomycetes	WPS-1	CL500-3
2	0.000285266	Miniprimer new lens viewing world hypersaline microbial mat clone MAT-CR-M6-H05	243690	Bacteria	ABY1_OD1	FW129
2	0.000285266	Planctomycetales clone SM2B12	44762	Bacteria	Planctomycetes	WPS-1	CL500-3
2	0.000285266	Rhabdochlamydia crassificans str. CRIB01	152689	Bacteria	Chlamydiae	Rhabdochlamydiaceae
2	0.000285266	symbiont	239897	Bacteria	Chlamydiae	Parachlamydiaceae
1	0.000142633	Pseudoalteromonas sp. str. EM0410	358620	Bacteria	Proteobacteria	Gammaproteobacteria	Alteromonadales	Pseudoalteromonadaceae	Pseudoalteromonas
1	0.000142633	Synechococcus clone NAC1-5	23065	Bacteria	Cyanobacteria	Prochlorales
1	0.000142633	Bacillus megaterium str. TCCC11353	356703	Bacteria	Firmicutes	Bacillales	Bacillaceae	Bacillus
1	0.000142633	Staphylococcus sp. str. S NS1	362279	Bacteria	Firmicutes	Bacillales	Staphylococcus
1	0.000142633	Alteromonas sp. str. DH46	357145	Bacteria	Proteobacteria	Gammaproteobacteria	Alteromonadales	Alteromonadaceae	Alteromonas
1	0.000142633	Acinetobacter sp. str. 4088	358585	Bacteria	Proteobacteria	Gammaproteobacteria	Pseudomonadales	Moraxellaceae	Acinetobacter
1	0.000142633	bacterioplankton clone SPOTSAUG01_5m49	126228	Bacteria	Proteobacteria	Gammaproteobacteria
1	0.000142633	direct activated sludge compost maturation stage clone H49-814	181525	Bacteria	Proteobacteria	Gammaproteobacteria
1	0.000142633	Prevalence Chloroflexi- SAR202 throughout Mesopelagic Zone and Deep Ocean Sargasso Sea clone SAR272	135070	Bacteria	Chloroflexi	Chloroflexi-4	PAWS52f
1	0.000142633	Dyadobacter fermentens str. NS114	2595	Bacteria	Bacteroidetes	Sphingobacteria	Sphingobacteriales	Flexibacteraceae	Dyadobacter
1	0.000142633	Lactococcus plantarum str. DSM 20686	256029	Bacteria	Firmicutes	Lactobacillales	Streptococcaceae	Lactococcus
1	0.000142633	uences structure fosters richness subtropical Altamaha Ohopee River Valley inland dune fields averaging ~0.5 km width and range 3.7 14.0 m crests eolian chronosequences ranging age 4910 77400 B.P. (thousands years before .D.) clone GASP-38KC-576-H08	254402	Bacteria	Planctomycetes	Planctomycetacia	Gemmatales
1	0.000142633	Lactococcus lactis str. h2	356769	Bacteria	Firmicutes	Lactobacillales	Streptococcaceae	Lactococcus
1	0.000142633	mangrove soil clone MSB-4C4	161941	Bacteria	Proteobacteria	Deltaproteobacteria
1	0.000142633	termite intestinal tract clone COB P3-11	95345	Bacteria	Bacteroidetes	vadinHA21
1	0.000142633	and archaeal surface marine sediment Slope South China Sea clone MD2896-B6	238955	Bacteria	MBMPE71
1	0.000142633	Miniprimer new lens viewing world hypersaline microbial mat clone MAT-CR-P2-G03	242526	Bacteria	Chloroflexi	Anaerolineae	A4b	TK32
1	0.000142633	Psychrobacter sp. str. G	363920	Bacteria	Proteobacteria	Gammaproteobacteria	Pseudomonadales	Moraxellaceae	Psychrobacter
1	0.000142633	Parachlamydia sp. Hall's coccus	49792	Bacteria	Chlamydiae	Parachlamydiaceae
1	0.000142633	Phaseoleae environmental sample	JxlEnv18	Eukaryota	Viridiplantae	Streptophyta	Embryophyta	Tracheophyta	Spermatophyta	Magnoliophyta	eudicotyledons	core eudicotyledons	rosids	eurosids I
1	0.000142633	bioreactor clone mle1-12	46527	Bacteria	Cyanobacteria	mle1-12
1	0.000142633	mouse cecum clone SWPT11_aaa04c06	180115	Bacteria	Firmicutes	Clostridia	Clostridiales
1	0.000142633	site S25 near Coco's Island marine clone S25_816	229321	Bacteria	Planctomycetes	Planctomycetacia	Rhodopirellulaceae
1	0.000142633	Bacillus sp. str. 7327	140928	Bacteria	Firmicutes	Bacillales	Bacillaceae	Bacillus
1	0.000142633	Novosphingobium hassiacum W-51	38548	Bacteria	Proteobacteria	Alphaproteobacteria	Sphingomonadales	Sphingomonadaceae	Novosphingobium
1	0.000142633	forest soil clone CWT ST01_F02	189151	Bacteria	Proteobacteria	Deltaproteobacteria	CTD005-82B-02
1	0.000142633	Paracoccus kawasakiensis str. AS-8	27188	Bacteria	Proteobacteria	Alphaproteobacteria	Rhodobacterales	Rhodobacteraceae	Paracoccus
1	0.000142633	Archaea sediments Skan Bay Alaska ing cultivated methanogens and description Methanogenium boonei sp. nov marine sediment clone SBAK-deep-05	203442	Archaea	Thermoplasmata_Eury	pMC2A33
1	0.000142633	Vertical and horizontal structure microbial sandy carbonate sediment clone CI75cm.2.10	201885	Bacteria	Bacteroidetes	Bacteroidales
1	0.000142633	Sulfitobacter dubius str. LMG20555	308648	Bacteria	Proteobacteria	Alphaproteobacteria	Rhodobacterales	Rhodobacteraceae	Sulfitobacter
1	0.000142633	Anaerobic Methane Oxidizing ANME-1b Archaea Hypersaline Sediments Gulf Mexico sediments clone SURF-GC205-Bac8	159886	Bacteria	Actinobacteria	Acidimicrobidae	Microthrixineae
1	0.000142633	Study marine microorganisms based on s site S25 near Coco's Island clone S25_1255	228047	Bacteria	Proteobacteria	Gammaproteobacteria	Legionellales
1	0.000142633	harbor sediment clone VHS-B3-4	155515	Bacteria	Proteobacteria	Gammaproteobacteria	Thiobios
1	0.000142633	marine clone AY627372	102203	Bacteria	Proteobacteria	Gammaproteobacteria	agg47
1	0.000142633	cyanobacterium clone SM1D11	74727	Bacteria	Cyanobacteria	SM1D11
1	0.000142633	uranium-contaminated aquifer clone 1013-28-CG54	102886	Bacteria	OP3
1	0.000142633	Lake Wai'ele'ele water clone LWSR-14	91720	Bacteria	Proteobacteria	Alphaproteobacteria
1	0.000142633	Coco's Island site 23 marine clone S23_273	227763	Bacteria	Bacteroidetes	Flavobacteriales	F1CA7	Cc180
1	0.000142633	candidate phylum 'Termite Group 1' and members various flagellated protists endosymbiont Macrotrichomonas sp. gut termite Glyptotermes fuscus clone GfMT5-8	223649	Bacteria	Elusimicrobia_TG1	Endomicrobia
1	0.000142633	Miniprimer new lens viewing world hypersaline microbial mat clone MAT-CR-P4-D12	251745	Bacteria	Bacteroidetes	Salinibacter
1	0.000142633	Guerrero Negro hypersaline microbial mat clone 072DZ20	203218	Bacteria	WS6	WM1006
1	0.000142633	and archaeal surface marine sediment Slope South China Sea clone MD2896-B13	257843	Bacteria	OP3	BD4-9
1	0.000142633	grassland soil clone FCPP417	222744	Bacteria	WS2
1	0.000142633	Spatial sponge- Mediterranean Tethya aurantium sponge cortex clone TAA-10-60	203694	Bacteria	Proteobacteria	Gammaproteobacteria	Legionellales
1	0.000142633	Micrococcus lylae str. B4	356978	Bacteria	Actinobacteria	Actinobacteridae	Actinomycetales	Micrococcineae	Micrococcaceae	Micrococcus
1	0.000142633	Clostridium sp. str. BA-1	110063	Bacteria	Firmicutes	Clostridia	Clostridiales	Clostridiaceae	Clostridium
1	0.000142633	tallgrass prairie soil clone FFCH6070	249228	Bacteria	Cyanobacteria
1	0.000142633	Rubromonas marinus gen. sp. nov. first marine representative subdivision one Verrucomicrobia sponge (Porifera) Bahamas clone .conifera3	152404	Bacteria	Verrucomicrobia	Verrucomicrobia_subdivision_3	Verruco-3
1	0.000142633	DCP-dechlorinating consortium clone SHA-95	67029	Bacteria	SHA-95
1	0.000142633	Archaeal sediment and plankton freshwater pond suboxic freshwater-pond clone MVP-5A-14	219677	Bacteria	ABY1_OD1
1	0.000142633	Microbial profiles bleached and wild-type Muricea elongata Azospirillum clone BME95	219934	Bacteria	Proteobacteria	Alphaproteobacteria
1	0.000142633	Microbial profiles bleached and wild-type Muricea elongata Mesorhizobium clone BME178	217617	Bacteria	Proteobacteria	Alphaproteobacteria	Phyllobacteriaceae
1	0.000142633	Brevibacillus laterosporus str. S62-9	316721	Bacteria	Firmicutes	Bacillales	Paenibacillaceae	Brevibacillus
1	0.000142633	Biogeography Singapore seawaters seawater clone C51	239190	Bacteria	Proteobacteria	Deltaproteobacteria	Bacteriovorax
1	0.000142633	sequences / Arvadi Biofilm stones freshwater spring containing (among others) hydrogen sulfide and iron Alvaneu central Alps canton Grisons Switzerland clone 17-90-ArvAB	263020	Bacteria	TM6
1	0.000142633	aspen rhizosphere clone Amb_16S_1180	206961	Bacteria	Verrucomicrobia
1	0.000142633	tallgrass prairie soil clone FFCH17716	249503	Bacteria	Chloroflexi	Anaerolineae	A4b	TK32
1	0.000142633	Vertical and horizontal structure microbial sandy carbonate sediment clone CI5cm.E12	200463	Bacteria	Planctomycetes	Planctomycetacia
1	0.000142633	Proboscia indica	Pb1Indic	Eukaryota	stramenopiles	Bacillariophyta	Coscinodiscophyceae	Rhizosoleniophycidae	Rhizosoleniales	Rhizosoleniaceae	Proboscia
1	0.000142633	Pyrene-Degrading Consortium Deep-Sea Sediment West Pacific and its Key Member Cycloclasticus sp. P1 deep sea sediment 2682 m. depth clone B30	267338	Bacteria	Planctomycetes	Planctomycetacia	Planctomycetales
1	0.000142633	Identification cultivable and non-cultivable Nisargruna biogas plant predigester slurry clone 27d	246007	Bacteria	Firmicutes	Clostridia	Clostridiales	Clostridium_bolteae
1	0.000142633	Spatial sponge- Mediterranean Tethya aurantium sponge cortex clone TAA-10-60	203694	Bacteria	Proteobacteria	Gammaproteobacteria	Legionellales
1	0.000142633	microbial structure biogeochemical contrasting shelf sediments Namibian upwelling system sediment 0-2cm depth clone 5_st5_0-2cm	247464	Bacteria	Bacteroidetes	Bacteroidales
1	0.000142633	harbor sediment clone VHS-B3-63	153947	Bacteria	TM6
1	0.000142633	anoxic marine sediment clone LD1-PA42	71546	Bacteria	Chlamydiae
1	0.000142633	Xenoturbella westbladi UUZM 57848 symbiont	217851	Bacteria	Chlamydiae	Simkaniaceae
1	0.000142633	Fast Screening and Estuarine Operon Libraries whole surface water Chesapeake Bay clone CB11E09	270320	Bacteria	Proteobacteria	Gammaproteobacteria	Legionellales
1	0.000142633	obtained coal tar waste-contaminated groundwater clone 12-8	47722	Bacteria	Proteobacteria	Deltaproteobacteria
1	0.000142633	forest soil clone FAC24	156946	Bacteria	Proteobacteria	Gammaproteobacteria	Legionellales
1	0.000142633	Genes transcripts Eastern and Western Equatorial North Atlantic Ocean microbial assemblages station SJ060903 5m clone 20154U86	239851	Bacteria	Proteobacteria	Deltaproteobacteria	Bacteriovorax
1	0.000142633	cyanobacterial mat in lava cave clone HAVOmat77	178451	Bacteria	Proteobacteria	Deltaproteobacteria	Myxococcales	Polyangiaceae	Polyangium	Chondromyces_apiculatus	ZA3704c
1	0.000142633	algal bloom clone NAC11-16	32937	Bacteria	Proteobacteria	Alphaproteobacteria	OM38	OCS126	NAC11-16
1	0.000142633	symbiont	239897	Bacteria	Chlamydiae	Parachlamydiaceae
1	0.000142633	Metabolic Profiles Microbial Chlorinated Pesticides Contaminated Sites Three Geographical Habitats India soil around pesticides and chemicals manufacturing site clone IPL 7	244770	Bacteria	TM7	TM7-1
1	0.000142633	Biogeographical and microbes sediments on subseafloor sediment South China Sea clone MD2900-B15	268518	Bacteria	Proteobacteria	Gammaproteobacteria	Legionellales
1	0.000142633	Microbial groundwater and their potential use biomonitoring karst spring water clone M6A-238	277991	Bacteria	Proteobacteria	Alphaproteobacteria	Caedibacteraceae
1	0.000142633	deep-sea octacoral clone ctg_CGOF374	152713	Bacteria	Proteobacteria	Alphaproteobacteria	Brucella_spHJ114
1	0.000142633	Chlamydia-Like Respiratory Pneumonia Patients clinical respiratory s German patients suffering pneumonia clone CN761	236681	Bacteria	Chlamydiae	Waddliaceae
1	0.000142633	epibiontic clone C11-D1	101496	Bacteria	Proteobacteria	Deltaproteobacteria	Desulfobacterium_catecholicum	Desulfobulbus_rhabdoformis
1	0.000142633	marine bone clone boneC3E6	99409	Bacteria	Fusobacteria
1	0.000142633	Stratified microbes sediments Core MD05-2896 subseafloor sediment South China Sea clone MD2896-B47	263511	Bacteria	Proteobacteria	Gammaproteobacteria	Legionellales
1	0.000142633	natural product producing octocoral Erythropodium caribaeorum Thiotrichales clone EC7	173408	Bacteria	Proteobacteria	Gammaproteobacteria
1	0.000142633	Guerrero Negro hypersaline microbial mat clone 04D2Z74	159416	Bacteria	OP11	WCHB1-64
1	0.000142633	uncultured marine eukaryote	UncM6239	Eukaryota	environmental samples
1	0.000142633	Rhodomonas salina str. CCMP1319	248336	Bacteria	Cyanobacteria	Chloroplasts	Dinophysis
1	0.000142633	landfill leachate clone GZKB93	111225	Bacteria	Cyanobacteria	PRD01a012B
1	0.000142633	Delaware River estuary clone 1D10	86285	Bacteria	Bacteroidetes	Flavobacteriales	Cytophaga	Aureimarina
1	0.000142633	microbial structure biogeochemical contrasting shelf sediments Namibian upwelling system sediment 0-2cm depth clone 46_st3_0-2cm	244264	Bacteria	Proteobacteria	Deltaproteobacteria	UA27
1	0.000142633	Survey Microbial Freshwater Calcareous Mats freshwater calcareous mat clone CM114	278697	Bacteria	Proteobacteria	Deltaproteobacteria	Myxococcales	Myxococcus
1	0.000142633	MCB-contaminated groundwater-treating reactor clone GOUTB2	52016	Bacteria	Proteobacteria	Gammaproteobacteria	Legionellales	Legionella
1	0.000142633	Fast Screening and Estuarine Operon Libraries whole surface water Chesapeake Bay clone CB11C01	267325	Bacteria	Chlorobi	OPB56
1	0.000142633	Marinosulfonomonas methylotropha str. PSCH4	5672	Bacteria	Proteobacteria	Alphaproteobacteria	Rhodobacterales	Rhodobacteraceae	Marinosulfonomonas
1	0.000142633	site S25 near Coco's Island marine clone S25_1445	233724	Bacteria	Proteobacteria	Alphaproteobacteria	Caedibacteraceae
1	0.000142633	Vertical and horizontal structure microbial sandy carbonate sediment clone CI75cm.2.04	200413	Bacteria	Planctomycetes	WPS-1	BD2-16
1	0.000142633	Abundance and microbial life ocean crust seafloor lavas East Pacific Rise clone EPR3967-O2-Bc33	261327	Bacteria	Proteobacteria	Alphaproteobacteria	Consistiales	Rickettsiales
1	0.000142633	5' clone CHAB-XI-27	47939	Bacteria	Proteobacteria	Gammaproteobacteria	Legionellales
1	0.000142633	Persistent Axinella corrugata Coxiella clone B2505_A5	261818	Bacteria	Proteobacteria	Gammaproteobacteria	Legionellales
1	0.000142633	Spumella-like flagellate JBAF33	SpkFla45	Eukaryota	stramenopiles	Chrysophyceae	unclassified Chrysophyceae
1	0.000142633	aspen rhizosphere clone Amb_16S_464	208888	Bacteria	Planctomycetes	Planctomycetacia	Gemmatales
1	0.000142633	libraries sediment Kings Bay Svalbard Arctic clone SS1_B_09_08	235890	Bacteria	Planctomycetes	Planctomycetacia	DEL17	agg8	GoM_GB425_02B-7	Sylt_13
1	0.000142633	Abundance and microbial life ocean crust seafloor lavas East Pacific Rise clone EPR3967-O2-Bc30	259258	Bacteria	ZB3
1	0.000142633	amoeba infecting nuclei host cells Legionella-like amoebal pathogen CC99	225862	Bacteria	Proteobacteria	Gammaproteobacteria	Legionellales	Legionellaceae
1	0.000142633	sp. str. w-3-2	260976	Bacteria	Proteobacteria	Deltaproteobacteria	Bdellovibrionales	Bacteriovoracaceae	Bacteriovorax
1	0.000142633	but species richness marine sponge Cymbastela concentrica clone Cc171	146556	Bacteria	Proteobacteria	Deltaproteobacteria	CTD005-82B-02
1	0.000142633	Delaware River estuary clone 1D10	86285	Bacteria	Bacteroidetes	Flavobacteriales	Cytophaga	Aureimarina
1	0.000142633	ATCC 43068	252888	Bacteria	Actinobacteria	Actinobacteridae	Actinomycetales	Frankineae	Acidothermaceae	Acidothermus	Acidothermus cellulolyticus 11B str. 11B
1	0.000142633	Algoriphagus ratkowskyi str. KOPRI_22218	338675	Bacteria	Bacteroidetes	Sphingobacteria	Sphingobacteriales	Cyclobacteriaceae	Algoriphagus
1	0.000142633	obtained sequencing batch reactor and sequenced Paul Burrell clone SBRH58	32172	Bacteria	TM6
1	0.000142633	Spatial sponge- Mediterranean Tethya aurantium sponge cortex clone TAA-10-60	203694	Bacteria	Proteobacteria	Gammaproteobacteria	Legionellales
1	0.000142633	sludge clone GC55	39143	Bacteria	OP10	CH21	GC55
1	0.000142633	Chlamydia sp. CH301104	158932	Bacteria	Chlamydiae
1	0.000142633	Biogeographical and microbes sediments on subseafloor sediment South China Sea clone MD2900-B6	263986	Bacteria	TM6
1	0.000142633	southern Cretan margin (eastern Mediterranean Sea) canyon and slope sediment clone HCM3MC83_5A_FL	259780	Bacteria	TM6
1	0.000142633	Isolation and new carbazole-degrading marine seas surrounding Japan seawater isolate OC9carbazole-degrading str. OC9	307163	Bacteria
1	0.000142633	Novosphingobium sp. str. 2PR51-13	338207	Bacteria	Proteobacteria	Alphaproteobacteria	Sphingomonadales	Sphingomonadaceae	Novosphingobium
1	0.000142633	marine surface water clone PB1.37	132935	Bacteria	Planctomycetes
1	0.000142633	Spirochaeta sp. str. P	103096	Bacteria	Spirochaetes	Spirochaetales	Spirochaetaceae
1	0.000142633	southern Cretan margin (eastern Mediterranean Sea) canyon and slope sediment clone HCM3MC91_5E_FL	264962	Bacteria	Proteobacteria	Deltaproteobacteria	MIZ46	CrystalBog021E5
1	0.000142633	contaminated sediment clone 656064	200206	Bacteria	OP11	OP11-4
1	0.000142633	Biogeographical and microbes sediments on subseafloor sediment South China Sea clone MD2894-B4	269822	Bacteria	TM6
1	0.000142633	Archaeal sediment and plankton freshwater pond suboxic freshwater-pond clone MVP-95	218005	Bacteria	Proteobacteria	Deltaproteobacteria	Bacteriovorax	Bacteriovorax_stolpii
1	0.000142633	Thalassospira sp. str. G12-1	265832	Bacteria	Proteobacteria	Alphaproteobacteria	Rhodospirillales	Rhodospirillaceae	Thalassospira
1	0.000142633	anoxic marine sediment clone LD1-PA42	71546	Bacteria	Chlamydiae
1	0.000142633	Tracheloraphis sp.	TliSpeci	Eukaryota	Alveolata	Ciliophora	Postciliodesmatophora	Karyorelictea	Protostomatida	Trachelocercidae	Tracheloraphis
1	0.000142633	Persistent Axinella corrugata Acidobacteriaceae clone AC3_A1	260704	Bacteria	Acidobacteria	Acidobacteria-4	Ellin6075
1	0.000142633	sp. str. w5-1	264475	Bacteria	Proteobacteria	Deltaproteobacteria	Bdellovibrionales	Bacteriovoracaceae	Bacteriovorax
1	0.000142633	Abundance and microbial life ocean crust seafloor lavas Loi'hi Seamount Pisces Peak X2 clone P9X2b8H08	260202	Bacteria	Proteobacteria	Alphaproteobacteria
1	0.000142633	corroded concrete clone IC-42	169157	Bacteria	TM7
1	0.000142633	uences structure fosters richness subtropical Altamaha Ohopee River Valley inland dune fields averaging ~0.5 km width and range 3.7 14.0 m crests eolian chronosequences ranging age 4910 77400 B.P. (thousands years before .D.) clone GASP-77KA-698-B04	239861	Bacteria	Planctomycetes	Planctomycetacia	Gemmatales
1	0.000142633	southern Cretan margin (eastern Mediterranean Sea) canyon and slope sediment clone HCM3MC83_5A_FL	259780	Bacteria	TM6
1	0.000142633	shal China sequences hypertrophic freshwater lake clone ML-5-66.2	160290	Bacteria	Chlorobi	OPB56
1	0.000142633	Kaistia soli str. 5YN9-8	232106	Bacteria	Proteobacteria	Alphaproteobacteria	Rhizobiales	Rhizobiaceae	Kaistia
1	0.000142633	4MB-degrading consortium clone UASB_TL25	37853	Bacteria	Proteobacteria	Deltaproteobacteria	Myxococcales
1	0.000142633	f cytometric sorted marine sample subpopulation 1 clone ZD0209 bacterium	41962	Bacteria	Proteobacteria	Alphaproteobacteria	OM38	OCS126	NAC11-16
1	0.000142633	Rhodobium orientis str. JA208	227135	Bacteria	Proteobacteria	Alphaproteobacteria	Rhizobiales	Rhodobiaceae	Rhodobium
1	0.000142633	uncultured marine eukaryote	UncM7551	Eukaryota	environmental samples
1	0.000142633	eukaryote clone OLI11029	EukClo31	Eukaryota	environmental samples
1	0.000142633	Polyphasic description Pocillopora seawater adjacent Pacillopora meandrina coral colony Palmyra Atoll clone PmeaH2OD1	243416	Bacteria	Proteobacteria	Gammaproteobacteria	Legionellales
1	0.000142633	spring water of alpine karst aquifer clone SDKAS1_10	130725	Bacteria	Proteobacteria	Deltaproteobacteria	Bacteriovorax
1	0.000142633	southern Cretan margin (eastern Mediterranean Sea) canyon and slope sediment clone HCM3MC91_5E_FL	264962	Bacteria	Proteobacteria	Deltaproteobacteria	MIZ46	CrystalBog021E5
1	0.000142633	Abundance and microbial life ocean crust seafloor lavas Hawai'i South Point X4 clone P0X4b3E01	263428	Bacteria	TM6
1	0.000142633	zebrafish digestive tract clone aab57a07	165688	Bacteria	Proteobacteria	Gammaproteobacteria	Legionellales
1	0.000142633	Antarctic lake ice cover clone ANTLV2_G10	178729	Bacteria	Proteobacteria	Deltaproteobacteria	CTD005-82B-02
1	0.000142633	Microbial life ridge flank crustal fluids clone ODP-39B-02	158692	Bacteria	Verrucomicrobia	Verrucomicrobia_subdivision_3	Verruco-3	CTD005-1B-02	ctg_NISA103
1	0.000142633	Abundance and microbial life ocean crust seafloor lavas East Pacific Rise clone EPR3967-O2-Bc15	261919	Bacteria	Proteobacteria	Deltaproteobacteria	PB19
1	0.000142633	Lake Waiau sediment clone W4-B52	91965	Bacteria	Planctomycetes	Planctomycetacia
1	0.000142633	but species richness marine sponge Cymbastela concentrica clone Cc190	147162	Bacteria	Proteobacteria	Gammaproteobacteria	Legionellales
1	0.000142633	Fulvimarina pelagi str. HTCC2619	77742	Bacteria	Proteobacteria	Alphaproteobacteria	Rhizobiales	Aurantimonadaceae	Fulvimarina
1	0.000142633	southern Cretan margin (eastern Mediterranean Sea) canyon and slope sediment clone HCM3MC83_5A_FL	259780	Bacteria	TM6
1	0.000142633	deep-sea octacoral clone ctg_NISA135	156557	Bacteria	Proteobacteria	Gammaproteobacteria	Legionellales
1	0.000142633	grassland soil clone FCPU554	217896	Bacteria	OP11	OP11-4
1	0.000142633	lake clone CL500-11	51154	Bacteria	Chloroflexi	Anaerolineae	Anaerolineales	H39
1	0.000142633	Microbial groundwater and their potential use biomonitoring karst spring water clone M6A-214	278124	Bacteria	Elusimicrobia_TG1	Elusimicrobiales	Elusimicrobiaceae
1	0.000142633	Abundance and microbial life ocean crust seafloor lavas East Pacific Rise clone EPR4059-B2-Bc66	265468	Bacteria	Chlamydiae
1	0.000142633	deep-sea sediment clone BD1-10	5942	Bacteria	Proteobacteria	Alphaproteobacteria	Consistiales	Rickettsiales
1	0.000142633	anoxic marine sediment clone LD1-PA42	71546	Bacteria	Chlamydiae
1	0.000142633	Legionella bozemanii	7922	Bacteria	Proteobacteria	Gammaproteobacteria	Legionellales	Legionellaceae	Fluoribacter
1	0.000142633	grassland soil clone FCPS687	218571	Bacteria	Planctomycetes	Planctomycetacia
1	0.000142633	structure lakes: what controls ? acid-impacted lake clone ADK-RXe02-02	229517	Bacteria	Proteobacteria	Gammaproteobacteria	Legionellales	Legionella
1	0.000142633	tallgrass prairie soil clone FFCH18662	236597	Bacteria	Cyanobacteria	SM1D11
1	0.000142633	amoeba infecting nuclei host cells Legionella-like amoebal pathogen CC99	225862	Bacteria	Proteobacteria	Gammaproteobacteria	Legionellales	Legionellaceae
1	0.000142633	Unique microbial contrasting aquatic altitude Andean Altiplano (northern Chile) freshwater sediment clone Pia-s-83	252359	Bacteria	Planctomycetes	WPS-1	CL500-3	CL120-56	DE613
1	0.000142633	diluted hydrothermal fluids North Fiji Basin special regard sulfur-oxidizing HY-68	74914	Bacteria	Proteobacteria	Alphaproteobacteria
1	0.000142633	Humic Lake clone CrystalBog2E1	123862	Bacteria	TM6
1	0.000142633	Microbial structure deep coal seem groundwater stream clone SWB21	215917	Bacteria	Proteobacteria	Gammaproteobacteria	Legionellales
1	0.000142633	Vertical and horizontal structure microbial sandy carbonate sediment clone CI5cm.D04	200671	Bacteria	Proteobacteria	Gammaproteobacteria	Legionellales
1	0.000142633	deep-sea octacoral clone ctg_CGOF052	153717	Bacteria	Proteobacteria	Alphaproteobacteria	Oleomonas	BD7-3
1	0.000142633	Electrochemically active oligotrophic oc 56 microbial fuel cell enriched artificial wastewater clone oc56	202786	Bacteria	Proteobacteria	Gammaproteobacteria	Legionellales
1	0.000142633	Persistent Axinella corrugata Coxiella clone B276_G12	269599	Bacteria	Proteobacteria	Gammaproteobacteria	Legionellales
1	0.000142633	01 deg 59.7 min E clone ARKCH2Br2-23	80375	Bacteria	Proteobacteria	Gammaproteobacteria	Legionellales	Legionella	Arctic pack ice	northern Fram Strait	80 31.1 N
1	0.000142633	Clostridium thermocellum str. TCW1	314548	Bacteria	Firmicutes	Clostridia	Clostridiales	Clostridiaceae	Clostridium
1	0.000142633	Microbial profiles bleached and wild-type Muricea elongata Ochrobactrum clone BME28	218252	Bacteria	Proteobacteria	Alphaproteobacteria
1	0.000142633	bacterioplankton clone SPOTSAUG01_5m7	123001	Bacteria	Proteobacteria	Alphaproteobacteria	Consistiales	Pelagibacter	SAR11	Candidatus_Pelagibacter	Candidatus_Pelagibacter_ubique
1	0.000142633	Miniprimer new lens viewing world hypersaline microbial mat clone MAT-CR-P2-H01	238062	Bacteria	Proteobacteria	Deltaproteobacteria	Desulfobacteraceae
1	0.000142633	no tillage soil clone HSB NT53_E03	186763	Bacteria	TM7	TM7-1
1	0.000142633	deep-sea octacoral clone ctg_CGOF326	156145	Bacteria	Proteobacteria	Alphaproteobacteria	Oleomonas	BD7-3
1	0.000142633	sequences / Arvadi Biofilm stones freshwater spring containing (among others) hydrogen sulfide and iron Alvaneu central Alps canton Grisons Switzerland clone 17-90-ArvAB	263020	Bacteria	TM6
1	0.000142633	Microbial structure deep coal seem groundwater stream clone SWB21	215917	Bacteria	Proteobacteria	Gammaproteobacteria	Legionellales
1	0.000142633	Microbial groundwater and their potential use biomonitoring karst spring water clone M6A-214	278124	Bacteria	Elusimicrobia_TG1	Elusimicrobiales	Elusimicrobiaceae
1	0.000142633	Microcystis colonies Taihu Lake isolate A10A10 str. A10	336368	Bacteria	Proteobacteria	Alphaproteobacteria
1	0.000142633	hypersaline lake clone ML602J-44	62707	Bacteria	Actinobacteria	Acidimicrobidae	Chibacore_1500
1	0.000142633	Rickettsia raoultii str. Elanda-23/95	345789	Bacteria	Proteobacteria	Alphaproteobacteria	Rickettsiales	Rickettsiaceae	Rickettsieae	Rickettsia	spotted fever group
1	0.000142633	Parachlamydia sp. Hall's coccus	49792	Bacteria	Chlamydiae	Parachlamydiaceae
1	0.000142633	marine bacterioplankton clone MB11E07	68985	Bacteria	Proteobacteria	Alphaproteobacteria	Consistiales	Pelagibacter	SAR11	Candidatus_Pelagibacter	Candidatus_Pelagibacter_ubique
1	0.000142633	Geobacter bemidjiensis str. Bem	312958	Bacteria	Proteobacteria	Deltaproteobacteria	Desulfuromonadales	Geobacteraceae	Geobacter
1	0.000142633	Xenoturbella westbladi UUZM 57848 symbiont	217851	Bacteria	Chlamydiae	Simkaniaceae
1	0.000142633	forest soil clone NMW3.210WL	61307	Bacteria	TM6
1	0.000142633	Pacific Ocean deep sea sediment clone DE6.8	122223	Bacteria	Proteobacteria	Alphaproteobacteria
1	0.000142633	Penguin Droppings Sediments Ardley Island Antarctica clone KD4-41	137267	Bacteria	Gemmatimonadetes	Gemmatimonadales
1	0.000142633	Desulfomonile limimaris	36808	Bacteria	Proteobacteria	Deltaproteobacteria	Syntrophobacterales	Syntrophaceae	Desulfomonile
1	0.000142633	Thauera and Azoarcus functionally important genera denitrifying quinoline-removal microbial structure sludge-seeded bioreactor clone SS-90	148869	Bacteria	TM6
1	0.000142633	deep-sea sediment clone BD7-3	5504	Bacteria	Proteobacteria	Alphaproteobacteria	Oleomonas	BD7-3
1	0.000142633	grassland soil clone FCPS477	217303	Bacteria	Elusimicrobia_TG1	Elusimicrobiales	AKYG853
1	0.000142633	Chlamydia sp. CH301104	158932	Bacteria	Chlamydiae
1	0.000142633	site S25 near Coco's Island marine clone S25_1025	229650	Bacteria	Proteobacteria	Gammaproteobacteria	Legionellales
1	0.000142633	Biogeographical and microbes sediments on subseafloor sediment South China Sea clone MD2900-B6	263986	Bacteria	TM6
1	0.000142633	Corynebacterium falsenii National Microbiology Laboratory Special identifier 97-0205	71101	Bacteria	Actinobacteria	Actinobacteridae	Actinomycetales	Corynebacterineae	Corynebacteriaceae	Corynebacterium
1	0.000142633	Spirochaeta alkalica str. Z-7491	3804	Bacteria	Spirochaetes	Spirochaetales	Spirochaetaceae
1	0.000142633	magnetotactic China Jiaozhou Bay clone M-12	215441	Bacteria	Proteobacteria	Gammaproteobacteria	Maorithyas_hadalis_gill_thioautotrophic_symbiont_II	B01R021
1	0.000142633	municipal solid waste landfill leachate clone GZKB19	150632	Bacteria	ZB2
1	0.000142633	Chlamys farreri symbiont	111320	Bacteria	Proteobacteria	Alphaproteobacteria
1	0.000142633	Pacific arctic surface sediment clone P13-35	250580	Bacteria	Proteobacteria	Deltaproteobacteria	NB1-j	NB1-i
1	0.000142633	Porphyromonas cangingivalis str. VPB 4874	1941	Bacteria	Bacteroidetes	Bacteroidetes (class)	Bacteroidales	Porphyromonadaceae	Porphyromonas
1	0.000142633	grassland soil clone FCPN513	221600	Bacteria	Verrucomicrobia	Spartobacteria
1	0.000142633	Shewanella sp. str. E505-7	304442	Bacteria	Proteobacteria	Gammaproteobacteria	Alteromonadales	Shewanellaceae	Shewanella
1	0.000142633	uncultured eukaryote	UncE7994	Eukaryota	environmental samples
1	0.000142633	Saccharophagus degradans str. 2-40	8406	Bacteria	Proteobacteria	Gammaproteobacteria	Alteromonadales	Alteromonadaceae	Saccharophagus
1	0.000142633	deep-sea octacoral clone ctg_NISA259	203027	Bacteria	Proteobacteria	Deltaproteobacteria	NB1-j	NB1-i	JTB38
1	0.000142633	cyanobacterium clone SM1D11	74727	Bacteria	Cyanobacteria	SM1D11
1	0.000142633	Vertical and horizontal structure microbial sandy carbonate sediment clone CI35cm.2.07a	201495	Bacteria	Actinobacteria	Acidimicrobidae	koll13
1	0.000142633	Biogeographical and microbes sediments on subseafloor sediment South China Sea clone MD2898-B8	259809	Bacteria	TM6
1	0.000142633
1	0.000142633	anoxic marine sediment clone LD1-PA42	71546	Bacteria	Chlamydiae
1	0.000142633	Humic Lake clone CrystalBog5F2	123759	Bacteria	Proteobacteria	Alphaproteobacteria	Sphingomonadales	Sphingobium
1	0.000142633	Effects chemical structure concentration on pathways microbial during dechlorination coplanar PCBs slurries sediment and soil slurry clone Er-LLAYS-1	275300	Bacteria	OP11
1	0.000142633	uncultured eukaryote	UncE8034	Eukaryota	environmental samples
1	0.000142633	libraries sediment Kings Bay Svalbard Arctic clone SS1_B_01_04	244553	Bacteria	Chlamydiae
1	0.000142633	Spatial sponge- Mediterranean Tethya aurantia sponge cortex clone TAA-5-44	204004	Bacteria	Bacteroidetes	Flexibacterales
1	0.000142633	Waddlia sp. str. G817	100535	Bacteria	Chlamydiae	Waddliaceae
1	0.000142633	Microbial -dependent and Approaches Anaerobic/Aerobic SBR Reactor EBPR sludge clone 27	155448	Bacteria	Chloroflexi	Anaerolineae	DRC31	Napoli-2B-44__BC07-2B-44
1	0.000142633	Bacteroidetes clone GCDE08_AD	108542	Bacteria	Bacteroidetes	Flexibacterales
1	0.000142633	Goniomonas sp. ATCC 50108	GoiSpec7	Eukaryota	Cryptophyta	Goniomonadaceae	Goniomonas
1	0.000142633	Coco's Island site 23 marine clone S23_208	232028	Bacteria	Bacteroidetes	Flexibacterales
1	0.000142633	Planctomycetales clone SM1A02	42098	Bacteria	Planctomycetes	WPS-1	CL500-3	CL120-56	B86	G18
1	0.000142633	Model Early Earth Harbors Deeply Divergent Divisions Anderson Lake clone A290B	278749	Bacteria	ABY1_OD1	FW129
1	0.000142633	Microbial black smoker s Mid Atlantic Ridge ecological implications rock fragments chimney deep sea hydrothermal vent field clone PICO pp37 Rainbow 146	157625	Bacteria	Firmicutes	Clostridia	Peptostreptococcaceae
1	0.000142633	Stratified microbes sediments Core MD05-2896 subseafloor sediment South China Sea clone MD2896-B115	268641	Bacteria	OP3	BD4-9
1	0.000142633	southern Cretan margin (eastern Mediterranean Sea) canyon and slope sediment clone HCM3MC91_1G_FL	263572	Bacteria	Acidobacteria
1	0.000142633	microbial structure rhizosphere Phragmites bulk soil reed bed reactor laboratory clone BS027	143212	Bacteria	Chloroflexi	TK17	mle1-48
1	0.000142633	sequences / Arvadi Biofilm stones freshwater spring containing (among others) hydrogen sulfide and iron Alvaneu central Alps canton Grisons Switzerland clone 12-90-ArvAB	269954	Bacteria	Proteobacteria	Deltaproteobacteria	MIZ46
1	0.000142633	Waddlia sp. str. G817	100535	Bacteria	Chlamydiae	Waddliaceae
1	0.000142633	Evaluation Rapid Technologies Estimate Microbial Burden and Commercial Airline Cabin Air commercial aircraft cabin air clone AV_7R-N-D04	246382	Bacteria	Proteobacteria	Deltaproteobacteria	MIZ46	CrystalBog021E5
1	0.000142633	Geoalkalibacter subterraneus str. Red1	276490	Bacteria	Proteobacteria	Deltaproteobacteria	Desulfuromonadales	Geobacteraceae	Geoalkalibacter
1	0.000142633	structure lakes: what controls ? acid-impacted lake clone ADK-BTe02-06	232980	Bacteria	Proteobacteria	Deltaproteobacteria
1	0.000142633	marine clone Arctic96B-9a	33175	Bacteria	Proteobacteria	Alphaproteobacteria	Oleomonas	ctg_NISA150
1	0.000142633	Seasonal variation microbial Yel Sea sediment clone C8S-13	277896	Bacteria	Proteobacteria	Deltaproteobacteria	Bacteriovorax
1	0.000142633	harbor sediment clone VHS-B3-63	153947	Bacteria	TM6
1	0.000142633	Legionella santicrucis	7931	Bacteria	Proteobacteria	Gammaproteobacteria	Legionellales	Legionellaceae	Legionella
1	0.000142633	Guerrero Negro hypersaline microbial mat clone 02D2Z85	159401	Bacteria	Proteobacteria	Gammaproteobacteria	BD1-1
1	0.000142633	dynamics during bioremediation crude oil contaminated moderate saline soil clone B137	277718	Bacteria	TM7
1	0.000142633	southern Cretan margin (eastern Mediterranean Sea) canyon and slope sediment clone HCM3MC83_4E_FL	272622	Bacteria	Proteobacteria	Alphaproteobacteria
1	0.000142633	Potential interactions particle- anammox and archaeal partners namibian Namibian upwelling system clone N67e_163	248998	Bacteria	Bacteroidetes	Flavobacteriales
1	0.000142633	termite gut homogenate clone M2PT2-04	143275	Bacteria	Proteobacteria	Epsilonproteobacteria	PeH32
1	0.000142633	Nocardioides sp. str. RCML-51	317619	Bacteria	Actinobacteria	Actinobacteridae	Actinomycetales	Propionibacterineae	Nocardioidaceae	Nocardioides
1	0.000142633	and archaeal surface marine sediment Slope South China Sea clone MD2896-B29	245974	Bacteria	Proteobacteria	Deltaproteobacteria
1	0.000142633	Labyrinthuloides haliotidis	LbhHalio	Eukaryota	stramenopiles	Labyrinthulida	Thraustochytriidae	Labyrinthuloides
1	0.000142633	Protochlamydia neagleriophila str. KNic	229341	Bacteria	Chlamydiae	Parachlamydiaceae
1	0.000142633	Microbes and Thermal Gradients Temperature Hydrothermal Chimneys hydrothermal vent chimneys Guaymas Basin clone 165B42	237135	Bacteria	Caldithrix_KSB1	Caldithrixales
1	0.000142633	libraries sediment Kings Bay Svalbard Arctic clone SS1_B_01_04	244553	Bacteria	Chlamydiae
1	0.000142633	Study marine microorganisms based on s site S25 near Coco's Island clone S25_1585	231193	Bacteria	Proteobacteria	Gammaproteobacteria	Legionellales
1	0.000142633	ridge flank crustal fluids clone FS117-61B-02	111741	Bacteria	Chloroflexi	Anaerolineae
1	0.000142633	Recovery mangrove sediment clone SZB30	159721	Bacteria	Proteobacteria	Gammaproteobacteria
1	0.000142633	estuarine sediment clone C319a-R8C-D1	102357	Bacteria	Bacteroidetes	Flavobacteriales	C319a-R8C-D1
1	0.000142633	Stratified microbes sediments Core MD05-2902 subseafloor sediment South China Sea clone MD2902-B166	264138	Bacteria	Chloroflexi	Anaerolineae	DRC31	Napoli-2B-44__BC07-2B-44
1	0.000142633	Acinetobacter radioresistens str. SW2-33	202529	Bacteria	Proteobacteria	Gammaproteobacteria	Pseudomonadales	Moraxellaceae	Acinetobacter
1	0.000142633	uncultured eukaryote	UncE3327	Eukaryota	environmental samples
1	0.000142633	Recovery mangrove sediment clone SZB84	160748	Bacteria	Bacteroidetes	Bacteroidales
1	0.000142633	Effects chemical structure concentration on pathways microbial during dechlorination coplanar PCBs slurries sediment and soil slurry clone Er-MS-80	262323	Bacteria	TM6
1	0.000142633	Microbial groundwater and their potential use biomonitoring karst spring water clone M6A-679	278091	Bacteria	Proteobacteria	Deltaproteobacteria
1	0.000142633	involved Tripneustes gratilla (Echinoidea) cloning and FISH host body wall lesions clone 2.10	259248	Bacteria	Proteobacteria	Gammaproteobacteria	Oceanospirillales	Marinobacterium
1	0.000142633	Erythrobacter sp. str. DG1288	221380	Bacteria	Proteobacteria	Alphaproteobacteria	Sphingomonadales	Erythrobacteraceae	Erythrobacter
1	0.000142633	aspen rhizosphere clone Elev_16S_1787	205716	Bacteria	SM2F11	Elev_16S_1084
1	0.000142633	Persistent Axinella corrugata Flexibacteraceae clone Ax29_D5	276351	Bacteria	Bacteroidetes	Flexibacterales
1	0.000142633	Dinema sulcatum	Ov0Sulca	Eukaryota	Euglenozoa	Euglenida	Heteronematales	Heteronematidae	Dinema
1	0.000142633	Waddlia sp. str. G817	100535	Bacteria	Chlamydiae	Waddliaceae
1	0.000142633	forest soil clone CWT ST01_F02	189151	Bacteria	Proteobacteria	Deltaproteobacteria	CTD005-82B-02
1	0.000142633	grassland soil clone FCPT602	217411	Bacteria	Acidobacteria	Acidobacteriales	BS61
1	0.000142633	alkaline China coal mine soil clone SIP CM6	253816	Bacteria	Proteobacteria	Gammaproteobacteria
1	0.000142633	Evry municipal wastewater treatment plant clone 054E02_B_DI_P58	109848	Bacteria	Proteobacteria	Alphaproteobacteria	Oleomonas	BD7-3
1	0.000142633	bacterioplankton clone AEGEAN_167	60654	Bacteria	Proteobacteria	Alphaproteobacteria	NAC1-6
1	0.000142633	symbiont	239897	Bacteria	Chlamydiae	Parachlamydiaceae
1	0.000142633	Thermoactinomyces kribbensis str. KCTC 9933 A9500	46942	Bacteria	Firmicutes	Bacillales	Thermoactinomycetaceae	Thermoactinomyces
1	0.000142633	site S25 near Coco's Island marine clone S25_195	227597	Bacteria	Cyanobacteria	Chloroplasts	Emiliania
1	0.000142633	Halochromatium rosei str. JA134	209515	Bacteria	Proteobacteria	Gammaproteobacteria	Chromatiales	Chromatiaceae	Halochromatium
1	0.000142633	Abundance and microbial life ocean crust seafloor lavas Loi'hi Seamount Pisces Peak X2 clone P9X2b3G10	262067	Bacteria	Proteobacteria	Deltaproteobacteria
1	0.000142633	Oculina mucus isolate 35	100558	Bacteria
1	0.000142633	Potential interactions particle- anammox and archaeal partners namibian Namibian upwelling system clone N67e_43	252859	Bacteria	Bacteroidetes	Flavobacteriales
1	0.000142633	Identification Shibayama lagoon Ishikawa Japan iron-oxidation biofilm clone 06	165775	Bacteria	Proteobacteria	Deltaproteobacteria	NB1-j
1	0.000142633	Waddlia sp. str. G817	100535	Bacteria	Chlamydiae	Waddliaceae
1	0.000142633	and ecology Grotta Azzurra Palinuro Cape (Salerno Italy) microbial mat clone #2-3	159700	Bacteria	WS3
1	0.000142633	Biogeochemical and microbiological sediments Elba contribution ecosystematic oligochaetes symbionts marine sediment clone 6aFS	137389	Bacteria	Proteobacteria	Deltaproteobacteria	Desulfobacteraceae
1	0.000142633	Marietta sp. symbiont	101847	Bacteria	Bacteroidetes	Candidatus Cardinium
1	0.000142633	Diel Migration Restructures Hypersaline Microbial Mat hypersaline microbial mat clone GN01-8.058	139228	Bacteria	Proteobacteria	Deltaproteobacteria
1	0.000142633	Archaeal sediment and plankton freshwater pond suboxic freshwater-pond clone MVP-7	227187	Bacteria	Proteobacteria	Deltaproteobacteria
1	0.000142633	marinus str. AQ	52092	Bacteria	Proteobacteria	Deltaproteobacteria	Bdellovibrionales	Bdellovibrionaceae	Bacteriovorax
1	0.000142633	Bdellovibrio sp. str. JS10	22841	Bacteria	Proteobacteria	Deltaproteobacteria	Bdellovibrionales	Bdellovibrionaceae	Bdellovibrio
1	0.000142633	Laminated iron texture iron-oxidizing calcite travertine iron-rich deposit clone FD06	263043	Bacteria	ZB2	BD5-13
1	0.000142633	Microbial Adherent Sediment Particles Heavy Metal Contaminated North Sea Surface Sediments marine sediments clone Belgica2005/10-ZG-21	146081	Bacteria	Proteobacteria	Gammaproteobacteria
1	0.000142633	Miniprimer new lens viewing world hypersaline microbial mat clone MAT-CR-P4-A09	254549	Bacteria	Bacteroidetes
1	0.000142633	Microbes Hawaiian Marine Sponge Suberites zeteki USA: Oahu Hawaii clone PRPR10	239522	Bacteria	Chlamydiae
1	0.000142633	Anopheles albimanus	I29Albim	Eukaryota	Metazoa	Arthropoda	Hexapoda	Insecta	Pterygota	Neoptera	Endopterygota	Diptera	Nematocera	Culicoidea
1	0.000142633	Zoothamnium pluma	ZthPluma	Eukaryota	Alveolata	Ciliophora	Intramacronucleata	Oligohymenophorea	Peritrichia	Zoothamniidae	Zoothamnium
1	0.000142633	radioactive site ground water clone S15B-MN12	94853	Bacteria	Proteobacteria	Deltaproteobacteria	Syntrophaceae
1	0.000142633	spring water of alpine karst aquifer clone SDKAS1_10	130725	Bacteria	Proteobacteria	Deltaproteobacteria	Bacteriovorax
1	0.000142633	structure lakes: what controls ? acid-impacted lake clone ADK-HDh02-30	228223	Bacteria	Proteobacteria	Alphaproteobacteria	Azospirillales	Magnetospirillum
1	0.000142633	uranium-contaminated groundwater clone 300G-A04	136114	Bacteria	Proteobacteria	Alphaproteobacteria	Oleomonas
1	0.000142633	Microcystis colonies Taihu Lake isolate A1Erythrobacteraceae str. A1	335972	Bacteria	Proteobacteria	Alphaproteobacteria	Sphingomonadales	Erythrobacteraceae	unclassified Erythrobacteraceae
1	0.000142633	southern Cretan margin (eastern Mediterranean Sea) canyon and slope sediment clone HCM3MC83_5A_FL	259780	Bacteria	TM6
1	0.000142633	Microbial disease microbial mats on Siderastrea siderea three regions wider Caribbean black band diseased (BBD) coral tissues clone STX_48f	249018	Bacteria	Proteobacteria	Desulfovibrionales	Desulfovibrionaceae
1	0.000142633	Waddlia sp. str. G817	100535	Bacteria	Chlamydiae	Waddliaceae
1	0.000142633	Abundance and microbial life ocean crust seafloor lavas East Pacific Rise clone EPR3970-MO1A-Bc15	270104	Bacteria	Proteobacteria	Gammaproteobacteria
1	0.000142633	Syntrophus sp	10858	Bacteria	Proteobacteria	Deltaproteobacteria	Syntrophobacterales	Syntrophaceae	Syntrophus
1	0.000142633	Pacific arctic surface sediment clone S26-35	247400	Bacteria	Proteobacteria	Alphaproteobacteria
1	0.000142633	Verrucomicrobium strains marine Verrucomicrobia isolate AK18-024Verrucomicrobia str. AK18-024	235471	Bacteria	Verrucomicrobia	Verrucomicrobiae
1	0.000142633	Bacillus sp. clone ML615J-28	63832	Bacteria	Firmicutes	Mollicutes	Acholeplasmatales
1	0.000142633	aspen rhizosphere clone Elev_16S_1183	212739	Bacteria	TM7	MJK10
1	0.000142633	Microbes Hawaiian Marine Sponge Suberites zeteki USA: Oahu Hawaii clone PRPR10	239522	Bacteria	Chlamydiae
1	0.000142633	Trachelomonas scabra str. NJ T235	314835	Eukaryota	Euglenozoa	Euglenida	Euglenales	Trachelomonas
1	0.000142633	Ecology Methanogens and Ciliates Reindeer Rumen rumen Svalbard reindeer clone SRmetG29	263235	Archaea	Thermoplasmata_Eury	terrestrial_group	WCHD3-02	vadinCA11
1	0.000142633	Extremely acidic pendulous biofilms Frasassi cave system Italy microbial biofilm clone CV81	226147	Bacteria	Proteobacteria	Alphaproteobacteria	Rhodobacterales	H9
1	0.000142633	Mars Odyssey Orbiter and encapsulation facility clone T5-3	55626	Bacteria	Proteobacteria	Gammaproteobacteria	Legionellales
1	0.000142633	cyanobacterial mat in lava cave clone HAVOmat111	176040	Bacteria	OP3	PBS-25
1	0.000142633	Abundance and microbial life ocean crust seafloor lavas Loi'hi Seamount Pisces Peak X2 clone P9X2b7B08	264161	Bacteria	OP3	koll11
1	0.000142633	anoxic marine sediment clone LD1-PA42	71546	Bacteria	Chlamydiae
1	0.000142633	marine sediment clone HMMVCen-12	109270	Bacteria	Proteobacteria	Gammaproteobacteria	Methylophaga
1	0.000142633	uncultured marine alveolate	UncM2343	Eukaryota	Alveolata	environmental samples
1	0.000142633	Prokaryotic enhanced organic matter remineralization continental margin marine sediments clone 10BAV_D8_ready	255060	Bacteria	BRC1
1	0.000142633	harbor sediment clone VHS-B5-49	201978	Bacteria	Proteobacteria	Alphaproteobacteria
1	0.000142633	Endolithic Microbial Ecosystems Rocky Mountain endolithic sandstone clone FQSS006	220071	Bacteria	Cyanobacteria	Chloroplasts	FQSS001
1	0.000142633	contaminated sediment clone 661229	203111	Bacteria	OP11
1	0.000142633	Prokaryotic Structures Seafloor Basalts Varying Age East Pacific Rise and Ridge basalt glass Cobb Seamount Juan de Fuca clone JdFBGBact_75	150611	Bacteria	Planctomycetes	Planctomycetacia
1	0.000142633	Fritschea bemisiae	89521	Bacteria	Chlamydiae	Simkaniaceae
1	0.000142633	Microbial profiles bleached and wild-type Muricea elongata Acaryochloris clone BME1	226803	Bacteria	Cyanobacteria	Acaryochloris
1	0.000142633	Antarctic sediment clone SB1_17	78710	Bacteria	Proteobacteria	Deltaproteobacteria	Desulfobacterium_catecholicum	Desulfobulbus_rhabdoformis
1	0.000142633	Fragilaria barbararum	FglBarba	Eukaryota	stramenopiles	Bacillariophyta	Fragilariophyceae	Fragilariophycidae	Fragilariales	Fragilariaceae	Fragilaria
1	0.000142633	Abundance and microbial life ocean crust seafloor lavas East Pacific Rise clone EPR4059-B2-Bc67	273418	Bacteria	Proteobacteria	Gammaproteobacteria
1	0.000142633	Gromia oviformis	Gr1Ovifo	Eukaryota	Cercozoa	Gromiidae	Gromia
1	0.000142633	tallgrass prairie soil clone FFCH3905	248953	Bacteria	Proteobacteria	Alphaproteobacteria	Oleomonas
1	0.000142633	Waddlia sp. str. G817	100535	Bacteria	Chlamydiae	Waddliaceae
1	0.000142633	Clostridiaceae bacterium SN021	217060	Bacteria	Firmicutes	Clostridia	Clostridiales	Clostridiaceae
1	0.000142633	Abundance and microbial life ocean crust seafloor lavas East Pacific Rise clone EPR3967-O2-Bc30	259258	Bacteria	ZB3
1	0.000142633	human fecal clone RL243_aai85b04	176900	Bacteria	Proteobacteria	Alphaproteobacteria	Oleomonas	p-1030-a5
1	0.000142633	determined library mangrove clone DS020	141726	Bacteria	OP11	WCHB1-64
1	0.000142633	luences structure fosters richness subtropical Altamaha Ohopee River Valley inland dune fields averaging ~0.5 km width and range 3.7 14.0 m crests eolian chronosequences ranging age 4910 77400 B.P. (thousands years before .D.) clone GASP-38KA-16-H02	250445	Bacteria	Planctomycetes	Planctomycetacia	Gemmatales
1	0.000142633	tallgrass prairie soil clone FFCH12149	249953	Bacteria	Cyanobacteria	SM1D11
1	0.000142633	freshwater microcosm clone CF22	109702	Bacteria	Proteobacteria	Alphaproteobacteria	Magnetococci
1	0.000142633	microbial subsurface west Pacific warm pool deep sea sediment clone E76	140666	Bacteria	OP3	BS1-0-34
1	0.000142633	Microbes Hawaiian Marine Sponge Suberites zeteki USA: Oahu Hawaii clone PRPR83	257335	Bacteria	Chlamydiae
1	0.000142633	Vertical and horizontal structure microbial sandy carbonate sediment clone CI75cm.2.22	203451	Bacteria	Proteobacteria	Deltaproteobacteria	Desulfobacteraceae
1	0.000142633	Microbial mesophilic chemostat cultivation propionate-degrading methanogenic consortium clone PMB07	138667	Bacteria	Proteobacteria	Alphaproteobacteria	S15B-MN2
1	0.000142633	uncultured marine eukaryote	UncM2376	Eukaryota	environmental samples
1	0.000142633	site S25 near Coco's Island marine clone S25_696	227826	Bacteria	Planctomycetes	Planctomycetacia	Rhodopirellulaceae
1	0.000142633	Lake Kauhako surface clone K2-S-20	91973	Bacteria	Verrucomicrobia	Opitutae	Puniceibacteraceae
1	0.000142633	uncultured eukaryote	UncE1509	Eukaryota	environmental samples
1	0.000142633	uranium-contaminated aquifer clone 1013-1-CG41	104773	Bacteria	ZB2	BD5-13
1	0.000142633	Helicobacter cholecystus str. Hkb-1	11050	Bacteria	Proteobacteria	Epsilonproteobacteria	Campylobacterales	Helicobacteraceae	Helicobacter
1	0.000142633	site S25 near Coco's Island marine clone S25_1445	233724	Bacteria	Proteobacteria	Alphaproteobacteria	Caedibacteraceae
1	0.000142633	Biogeographical and microbes sediments on subseafloor sediment South China Sea clone MD2898-B8	259809	Bacteria	TM6
1	0.000142633	deepest cold-seep area Japan Trench clone JTB23 proteobacterium	7587	Bacteria	Proteobacteria	Gammaproteobacteria
1	0.000142633	contaminated sediment clone 655961	154380	Bacteria	OP11
1	0.000142633	Abundance and microbial life ocean crust seafloor lavas Loi'hi Seamount Pisces Peak X2 clone P9X2b7A10	258266	Bacteria	Planctomycetes	Planctomycetacia	Planctomycetales
1	0.000142633	site S25 near Coco's Island marine clone S25_1445	233724	Bacteria	Proteobacteria	Alphaproteobacteria	Caedibacteraceae
1	0.000142633	Microbial black exposed hot ridge flank crustal fluids Black rust formation on borehole observatory CORK 1026B isolate Tc37Desulfuromonadales str. Tc37	176982	Bacteria	Proteobacteria	Deltaproteobacteria	Desulfuromonadales
1	0.000142633	southern Cretan margin (eastern Mediterranean Sea) canyon and slope sediment clone HCM3MC91_5E_FL	264962	Bacteria	Proteobacteria	Deltaproteobacteria	MIZ46	CrystalBog021E5
1	0.000142633	uncultured marine eukaryote	UncM7569	Eukaryota	environmental samples
1	0.000142633	Microbial Adherent Sediment Particles Heavy Metal Contaminated North Sea Surface Sediments marine sediments clone Belgica2005/10-120-18	150140	Bacteria	Proteobacteria	Gammaproteobacteria
1	0.000142633	North Sea clone KTc0924	74504	Bacteria	Proteobacteria	Gammaproteobacteria	Legionellales
1	0.000142633	Xanthomonas sp. clone 88_5_2	64661	Bacteria	Proteobacteria	Gammaproteobacteria	Legionellales	Legionella
1	0.000142633	microbial structure Phragmites rhizosphere biofilm reed bed reactor laboratory clone RB522	142901	Bacteria	Planctomycetes	Planctomycetacia	A17	PRR-7
1	0.000142633	Kaistia sp. str. B1-1	196623	Bacteria	Proteobacteria	Alphaproteobacteria	Rhizobiales	Kaistia
1	0.000142633	tallgrass prairie soil clone FFCH12149	249953	Bacteria	Cyanobacteria	SM1D11
1	0.000142633	farm soil clone AKYH691	135722	Bacteria	Planctomycetes	WPS-1	CL500-3	CL120-56	B86	G18
1	0.000142633	marine surface water clone PB1.37	132935	Bacteria	Planctomycetes
1	0.000142633	Clones Deep-Groundwater Microorganisms That Pass through 0.2-Micrometer-Pore-Size Filters obtained groundwater 0.2 m-filterable fraction clone KNA6-NB25	201732	Bacteria	ABY1_OD1
1	0.000142633	Cerasicoccus arenae str. YM26-026	238901	Bacteria	Verrucomicrobia	Opitutae	Puniceibacteraceae
1	0.000142633	silica sinter depositing geothermal power station discharge drain clone ST01-SN2C	83349	Bacteria	Cyanobacteria	SM1D11
1	0.000142633	Archaeal anaerobic rice paddy soil clone NRP-E	202758	Archaea	WCHD3-30
1	0.000142633	Synechococcus sp. PCC 9005 str. PCC9005	22911	Bacteria	Cyanobacteria	Prochlorales
1	0.000142633	hot spring clone bacteriap35	37498	Bacteria	Spirochaetes
1	0.000142633	microorganisms catalyzing nitrogen removal and organic matter metabolism permeable marine sediments Gulf Mexico sediment clone 3G02-10	213821	Bacteria	Proteobacteria	Gammaproteobacteria
1	0.000142633	tallgrass prairie soil clone FFCH18389	253321	Bacteria	Proteobacteria	Alphaproteobacteria	Azospirillales
1	0.000142633	Siderophores Neighboring Organisms Promote Growth intertidal sand biofilm	356014	Bacteria	Proteobacteria	Gammaproteobacteria	Simiduia
1	0.000142633	Kopriimonas byunsanensis str. KOPRI 13522	138986	Bacteria	Proteobacteria	Alphaproteobacteria	Kopriimonadales	Kopriimonadaceae	Kopriimonas
1	0.000142633	Changes marine Mycale laxissima on transfer aqua sponge tissue	268271	Bacteria	Acidobacteria
1	0.000142633	uncultured marine eukaryote	UncM2080	Eukaryota	environmental samples
1	0.000142633	Humic Lake clone CrystalBog2E1	123862	Bacteria	TM6
1	0.000142633	Fluorescence situ hybridization-f cytometry-cell sorting-based method enrichment I and Type II methanotroph populations clone g1	150338	Bacteria	Proteobacteria	Gammaproteobacteria
1	0.000142633	Abundance and microbial life ocean crust seafloor lavas Loi'hi Seamount Pisces Peak X2 clone P9X2b3F05	259740	Bacteria	Actinobacteria	Acidimicrobidae	koll13
1	0.000142633	Coco's Island site 23 marine clone S23_1575	228126	Bacteria	Proteobacteria	Alphaproteobacteria	Consistiales	Pelagibacter	SAR11	Candidatus_Pelagibacter	Candidatus_Pelagibacter_ubique
1	0.000142633	Norway clone C093-1	108673	Bacteria	Chlamydiae
1	0.000142633	southern Cretan margin (eastern Mediterranean Sea) canyon and slope sediment clone HCM3MC91_5E_FL	264962	Bacteria	Proteobacteria	Deltaproteobacteria	MIZ46	CrystalBog021E5
1	0.000142633	Biogeographical and microbes sediments on subseafloor sediment South China Sea clone MD2898-B8	259809	Bacteria	TM6
1	0.000142633	dynamics during produced water treatment aerobic activated sludge clone HB101	251261	Bacteria	OP10	CH21
1	0.000142633	consecutively aerated submerged treating domestic wastewater activated sludge membrane bioreactor clone AS62	242384	Bacteria	Bacteroidetes
1	0.000142633	Microbes Hawaiian Marine Sponge Suberites zeteki USA: Oahu Hawaii clone PRPR10	239522	Bacteria	Chlamydiae
1	0.000142633	Delaware River estuary clone 1D10	86285	Bacteria	Bacteroidetes	Flavobacteriales	Cytophaga	Aureimarina
1	0.000142633	Endosymbiotic marine deuterostome worm Xenoturbella clone	271770	Bacteria	Proteobacteria	Gammaproteobacteria	Legionellales
1	0.000142633	marine str. HTCC2143	189314	Bacteria	Proteobacteria	Gammaproteobacteria
1	0.000142633	site S25 near Coco's Island marine clone S25_1059	235176	Bacteria	Bacteroidetes	Flavobacteriales	Cytophaga
1	0.000142633	Geobacter psychrophilus str. P35	128087	Bacteria	Proteobacteria	Deltaproteobacteria	Desulfuromonadales	Geobacteraceae	Geobacter
1	0.000142633	hydrocarbon-contaminated soil clone 433E	102263	Bacteria	Proteobacteria	Alphaproteobacteria	Sphingomonadales	Sphingomonas_asaccharolytica
1	0.000142633	Abundance and microbial life ocean crust seafloor lavas Loi'hi Seamount Pisces Peak X2 clone P9X2b8G10	260275	Bacteria	Chloroflexi	Anaerolineae	Anaerolineales	H39
1	0.000142633	Rhodobacteraceae South China Sea oil field sediment isolate HY34Rhodobacteraceae str. HY34	159684	Bacteria	Proteobacteria	Alphaproteobacteria	Rhodobacterales	Rhodobacteraceae
1	0.000142633	Microbial disease microbial mats on Siderastrea siderea three regions wider Caribbean black band diseased (BBD) coral tissues clone BBD216b_42f	250911	Bacteria	Proteobacteria	Alphaproteobacteria	Rhodobacterales	Hyphomonadaceae
1	0.000142633	neutral pH mine biofilm clone 44a-A1-1	67852	Archaea	Thaumarchaeota	Cenarchaeales	Cenarchaeum
1	0.000142633	Microbial extremely CO2 rich deep-sea sediment Marine sediments Yonaguni Knoll IV hydrothermal field southern Okinawa Trough clone OT-B07.20	155430	Bacteria	OP3
1	0.000142633	and archaeal surface marine sediment Slope South China Sea clone MD2896-B29	245974	Bacteria	Proteobacteria	Deltaproteobacteria
1	0.000142633
1	0.000142633	marine macro-alga surface clone DPC255	191415	Bacteria	Proteobacteria	Alphaproteobacteria	Bradyrhizobiales	Hyphomicrobiaceae2
1	0.000142633	Ferrimonas balearica str. PAT	9123	Bacteria	Proteobacteria	Gammaproteobacteria	Alteromonadales	Ferrimonadaceae	Ferrimonas
1	0.000142633	grassland soil clone FCPP601	222621	Bacteria	Acidobacteria	Acidobacteria-4
1	0.000142633	Ulkenia profunda	UlkProf2	Eukaryota	stramenopiles	Labyrinthulida	Thraustochytriidae	Ulkenia
1	0.000142633	consecutively aerated submerged treating domestic wastewater activated sludge membrane bioreactor clone AS48	243003	Bacteria	Proteobacteria	Deltaproteobacteria	Myxococcales
1	0.000142633	First detection Rickettsial pathogens and new Rickettsia ticks Italy India: Sardinia	347391	Bacteria	Proteobacteria	Alphaproteobacteria	Rickettsiales	Rickettsiaceae	Rickettsieae	Rickettsia	spotted fever group
1	0.000142633	anoxic marine sediment clone LD1-PA42	71546	Bacteria	Chlamydiae
1	0.000142633	Coco's Island site 23 marine clone S23_960	234971	Bacteria	Proteobacteria	Gammaproteobacteria	Legionellales
1	0.000142633	sp. MER21	241853	Bacteria	Proteobacteria	Deltaproteobacteria	Bdellovibrionales	Bacteriovoracaceae	Bacteriovorax
1	0.000142633	Miniprimer new lens viewing world hypersaline microbial mat clone MAT-CR-H1-E05	242801	Bacteria	Proteobacteria	Deltaproteobacteria	Desulfobacteraceae
1	0.000142633	on Aquatic Macrophytes Geothermally Active Area Sedge Bay Yellowstone Lake WY aquatic macrophytes geothermally active area clone SB1\35	240857	Bacteria	Proteobacteria	Gammaproteobacteria	Thiotrichales	Thiothrix	Thiothrix_ramosa
1	0.000142633	Dominant soils Marble Point and Wright Valley Victoria Land Antarctica soil clone 20G5	151275	Bacteria	Acidobacteria	Acidobacteria-4
1	0.000142633	soil clone RB41	3692	Bacteria	Acidobacteria	Acidobacteria-4
1	0.000142633	tallgrass prairie soil clone FFCH2359	257857	Bacteria	TM6
1	0.000142633	Impact phytoremediation on structure solid waste oil-shale chemical industry semi-coke clone MK14	222313	Bacteria	Actinobacteria	Acidimicrobidae	koll13
1	0.000142633	Persistent Axinella corrugata Coxiella clone B2505_A5	261818	Bacteria	Proteobacteria	Gammaproteobacteria	Legionellales
1	0.000142633	site S25 near Coco's Island marine clone S25_1593	232669	Bacteria	Proteobacteria	Gammaproteobacteria	Legionellales
1	0.000142633	Legionella bozemanii	7924	Bacteria	Proteobacteria	Gammaproteobacteria	Legionellales	Legionellaceae	Fluoribacter
1	0.000142633	and ecology Grotta Azzurra Palinuro Cape (Salerno Italy) microbial mat clone #6-7	160718	Bacteria	Proteobacteria	Gammaproteobacteria	Piscirickettsiaceae
1	0.000142633	hydrothermal vent clone pMC2A36	1019	Archaea	pMC2A209	pMC2A36
1	0.000142633	mangrove soil clone MSB-4E6	164090	Bacteria	Proteobacteria	Deltaproteobacteria	OPB16
1	0.000142633	Microbial black exposed hot ridge flank crustal fluids Black rust formation on borehole observatory CORK 1026B isolate Tc37Desulfuromonadales str. Tc37	176982	Bacteria	Proteobacteria	Deltaproteobacteria	Desulfuromonadales
1	0.000142633	Ichthyophonida gen. sp. LKM51	IcthpGen	Eukaryota	Ichthyosporea	environmental samples
1	0.000142633	structure lakes: what controls ? acid-impacted lake clone ADK-RXe02-02	229517	Bacteria	Proteobacteria	Gammaproteobacteria	Legionellales	Legionella
1	0.000142633	Reducing production and domination comamonadaceae reducing oxygen supply wastewater treatment procedure food-processing factory activated sludge clone 1603	215203	Bacteria	O339
1	0.000142633	tallgrass prairie soil clone FFCH17845	253897	Bacteria	Chlamydiae
1	0.000142633	Anaerobic Methane Oxidizing ANME-1b Archaea Hypersaline Sediments Gulf Mexico sediments clone SURF-GC205-Bac7	160182	Bacteria	Proteobacteria	Deltaproteobacteria	Desulfobacteraceae
1	0.000142633	Methylococcus capsulatus str. ssp.ACM 1292 ATCC 19069 NCIMB	8037	Bacteria	Proteobacteria	Gammaproteobacteria	Methylococcales	Methylococcaceae	Methylococcus
1	0.000142633	5' clone CHAB-XI-27	47939	Bacteria	Proteobacteria	Gammaproteobacteria	Legionellales
1	0.000142633	lake clone CL500-9	44260	Bacteria	Chloroflexi	Chloroflexi-4	PAWS52f
1	0.000142633	Phormidium sp. str. MBIC10070	69650	Bacteria	Cyanobacteria
1	0.000142633	Fast Screening and Estuarine Operon Libraries whole surface water Chesapeake Bay clone CB11C01	267325	Bacteria	Chlorobi	OPB56
1	0.000142633	structure lakes: what controls ? acid-impacted lake clone ADK-RXe02-02	229517	Bacteria	Proteobacteria	Gammaproteobacteria	Legionellales	Legionella
1	0.000142633	mangrove soil clone MSB-3E4	170768	Bacteria	Proteobacteria	Alphaproteobacteria	Rhodobacterales
1	0.000142633	Legionella jordanis NML 060502	191570	Bacteria	Proteobacteria	Gammaproteobacteria	Legionellales	Legionellaceae	Legionella
1	0.000142633	Pseudidiomarina sp. str. c121	214514	Bacteria	Proteobacteria	Gammaproteobacteria	Alteromonadales	Idiomarinaceae	Pseudidiomarina
1	0.000142633	cyanobacterial mat in lava cave clone HAVOmat111	176040	Bacteria	OP3	PBS-25
1	0.000142633	and marine microorganisms Antarctic sea water 20 m clone AntCL2G8	162069	Bacteria	Proteobacteria	Alphaproteobacteria	ZA3420c
1	0.000142633	Persistent Axinella corrugata Coxiella clone B2505_A5	261818	Bacteria	Proteobacteria	Gammaproteobacteria	Legionellales
1	0.000142633	Abundance and microbial life ocean crust seafloor lavas Loi'hi Seamount Pisces Peak X2 clone P9X2b3B09	269870	Bacteria	OP3	koll11
1	0.000142633	dual symbiosis shared two mussel species and B. puteoserpentis (Bivalvia: Mytilidae) hydrothermal vents along northern Mid-Atlantic Ridge Methanotrophic endosymbiont Bathymodiolus azoricus (Menez Gwen) clone aMG-5-160	146120	Bacteria
1	0.000142633	sp. str. w-3-2	260976	Bacteria	Proteobacteria	Deltaproteobacteria	Bdellovibrionales	Bacteriovoracaceae	Bacteriovorax
1	0.000142633	Ulkenia profunda	UlkProf2	Eukaryota	stramenopiles	Labyrinthulida	Thraustochytriidae	Ulkenia
1	0.000142633	tallgrass prairie soil clone FFCH12149	249953	Bacteria	Cyanobacteria	SM1D11
1	0.000142633	Spatial sponge- Mediterranean Tethya aurantium sponge cortex clone TAA-10-60	203694	Bacteria	Proteobacteria	Gammaproteobacteria	Legionellales
1	0.000142633	Acholeplasma axanthum str. S-743(T)	21971	Bacteria	Firmicutes	Mollicutes	Acholeplasmatales	Acholeplasmataceae	Acholeplasma
1	0.000142633	Miniprimer new lens viewing world hypersaline microbial mat clone MAT-CR-P4-B02	249657	Bacteria	OP11	WCHB1-64
1	0.000142633	shal China sequences hypertrophic freshwater lake clone ML-9-34.2	161631	Bacteria	ZB3
1	0.000142633	Microbes Hawaiian Marine Sponge Suberites zeteki USA: Oahu Hawaii clone PRPR83	257335	Bacteria	Chlamydiae
1	0.000142633	Removal Nitrogen Compounds Coupling Anoxic Ammonium Oxidation and Nitrate Reduction Down-F Hanging Sponge (DHS) Reactor taken anammox reactor clone AnDHS-6	276470	Bacteria	Planctomycetes	WPS-1	CL500-3	CL120-56	B86	G18
1	0.000142633	site S25 near Coco's Island marine clone S25_119	228555	Bacteria	Bacteroidetes	Flavobacteriales
1	0.000142633	isolate HY-42-22HY-42-22 str. HY-42-22	142328	Bacteria	Firmicutes	Clostridia	Clostridiales
1	0.000142633	Parachlamydia sp. Hall's coccus	49792	Bacteria	Chlamydiae	Parachlamydiaceae
1	0.000142633	Mesorhizobium sp. str. ML108	321908	Bacteria	Proteobacteria	Alphaproteobacteria	Rhizobiales	Phyllobacteriaceae	Mesorhizobium
1	0.000142633	activated sludge clone 1956	41463	Bacteria	Proteobacteria	Alphaproteobacteria	Bradyrhizobiales	Hyphomicrobiaceae2
1	0.000142633	silica sinter depositing geothermal power station discharge drain clone ST01-SN2C	83349	Bacteria	Cyanobacteria	SM1D11
1	0.000142633	Myroides sp SS2	2285	Bacteria	Bacteroidetes	Flavobacteriales
1	0.000142633	forest soil clone NMW3.210WL	61307	Bacteria	TM6
1	0.000142633	Miniprimer new lens viewing world hypersaline microbial mat clone MAT-CR-P5-C03	242806	Bacteria	Chloroflexi	Anaerolineae	A4b	TK32
1	0.000142633	deepest cold-seep area Japan Trench clone JTB23 proteobacterium	7587	Bacteria	Proteobacteria	Gammaproteobacteria
1	0.000142633	southern Cretan margin (eastern Mediterranean Sea) canyon and slope sediment clone HCM3MC91_5E_FL	264962	Bacteria	Proteobacteria	Deltaproteobacteria	MIZ46	CrystalBog021E5
1	0.000142633	grassland soil clone FCPS477	217303	Bacteria	Elusimicrobia_TG1	Elusimicrobiales	AKYG853
1	0.000142633	Trichlorobacter thiogenes	32027	Bacteria	Proteobacteria	Deltaproteobacteria	Desulfuromonadales	Geobacteraceae	Trichlorobacter
1	0.000142633	microbial structure rhizosphere biofilm Sapporo root-base (80 160 mm) Phragmites Sosei River Sappro Japan clone SRRB42	143869	Bacteria	Proteobacteria	Gammaproteobacteria	Betaproteobacteria	Neisseriales	FukuN108
1	0.000142633	RubisCO APS reductase genes symbionts gutless worms (Oligochaeta) Bermuda and Bahamas marine sediment clone Ileu6-10	143734	Bacteria	Proteobacteria	Alphaproteobacteria
1	0.000142633	Waddlia sp. str. G817	100535	Bacteria	Chlamydiae	Waddliaceae
1	0.000142633	epibiontic clone C6-E4	105438	Bacteria	Proteobacteria	Deltaproteobacteria	Desulfobacterium_catecholicum	Desulfobulbus_rhabdoformis
1	0.000142633	Microbial Carbon and Nitrogen Cycling Sediments South Atlantic Bight Permeable Shelf Sediment clone LC1-1	167650	Bacteria	Planctomycetes	WPS-1	CL500-3
1	0.000142633	human fecal clone RL250_aaj78f02	175454	Bacteria	Proteobacteria	Alphaproteobacteria	Oleomonas	p-1030-a5
1	0.000142633	Waddlia sp. str. G817	100535	Bacteria	Chlamydiae	Waddliaceae
1	0.000142633	cold seep sediment clone JT75-125	113433	Bacteria	Planctomycetes	WPS-1	BD2-16
1	0.000142633	Abundance and microbial life ocean crust seafloor lavas Loi'hi Seamount Pisces Peak X2 clone P9X2b7E12	273446	Bacteria	Proteobacteria	Alphaproteobacteria	ZA3420c
1	0.000142633	Biodiversity amoebae resistant intra-cellular hospital water network amoebal co isolate CRIB-02CRIB-02 str. CRIB-02	137801	Bacteria	Proteobacteria	Alphaproteobacteria
1	0.000142633	uncultured freshwater eukaryote	UncFr831	Eukaryota	environmental samples
1	0.000142633	endosymbiont of Acanthamoeba sp. UWE1	2931	Bacteria	Chlamydiae	Parachlamydiaceae
1	0.000142633	Microbial groundwater and their potential use biomonitoring karst spring water clone M6A-212	278094	Bacteria	Proteobacteria	Deltaproteobacteria	Bacteriovorax
1	0.000142633	among geographically regions central Tibet geothermal spring mat clone YCB23	208719	Bacteria	Proteobacteria	Alphaproteobacteria	Oleomonas
1	0.000142633	Effects chemical structure concentration on pathways microbial during dechlorination coplanar PCBs slurries sediment and soil slurry clone Er-LLAYS-1	275300	Bacteria	OP11
1	0.000142633	site S25 near Coco's Island marine clone S25_1445	233724	Bacteria	Proteobacteria	Alphaproteobacteria	Caedibacteraceae
1	0.000142633	Extremely acidic pendulous biofilms Frasassi cave system Italy microbial biofilm clone CV80	225631	Bacteria	TM6
1	0.000142633	Planococcus maitriensis str. S1	81178	Bacteria	Firmicutes	Bacillales	Planococcaceae	Planococcus
1	0.000142633	Thioalkalispira microaerophila str. ALEN 1	75565	Bacteria	Proteobacteria	Gammaproteobacteria	Chromatiales	Ectothiorhodospiraceae	Thioalkalispira
1	0.000142633	uncultured marine eukaryote	UncM2080	Eukaryota	environmental samples
1	0.000142633	Waddlia sp. str. G817	100535	Bacteria	Chlamydiae	Waddliaceae
1	0.000142633	Acidobacteria and Planctomycetes radioactive mineral Central Alps Austria subsurface thermal spring clone 1G3	239268	Bacteria	Planctomycetes	Planctomycetacia
1	0.000142633	Miniprimer new lens viewing world hypersaline microbial mat clone MAT-CR-P2-G03	242526	Bacteria	Chloroflexi	Anaerolineae	A4b	TK32
1	0.000142633	Fosmids marine Planctomycetes Oregon coast upwelling systems and their cross- planctomycete genomes eastern South Atlantic Ocean Namibian shelf waters 52m depth clone 3FN	249630	Bacteria	Planctomycetes	Planctomycetacia	Planctomycetales
1	0.000142633	Microbial within ornate rock lobster (Panulirus ornatus) water column Panulirus ornatus larval rearing system	150237	Bacteria
1	0.000142633	Coco's Island site 23 marine clone S23_1597	230441	Bacteria	Proteobacteria	Alphaproteobacteria	Consistiales	Pelagibacter	SAR11	Candidatus_Pelagibacter	Candidatus_Pelagibacter_ubique
1	0.000142633	Abundance and microbial life ocean crust seafloor lavas East Pacific Rise clone EPR3965-I2-Bc49	268438	Bacteria	Proteobacteria	Gammaproteobacteria
1	0.000142633	Pacific arctic surface sediment clone P13-35	250580	Bacteria	Proteobacteria	Deltaproteobacteria	NB1-j	NB1-i
1	0.000142633	Acidobacteria and Planctomycetes radioactive mineral Central Alps Austria subsurface thermal spring clone 2C8	236403	Bacteria	Planctomycetes	Planctomycetacia	Gemmatales
1	0.000142633	Citrobacter sp. str. F96	358877	Bacteria	Proteobacteria	Gammaproteobacteria	Enterobacteriales	Enterobacteriaceae	Citrobacter
1	0.000142633	libraries sediment Kings Bay Svalbard Arctic clone SS1_B_02_91	256652	Bacteria	Acidobacteria
1	0.000142633	dynamics during bioremediation crude oil contaminated moderate saline soil clone B219	278031	Bacteria	Proteobacteria	Alphaproteobacteria	Oleomonas	BD7-3
1	0.000142633	Clonothrix fusca (Roze 1896) filamentous sheathed methanotrophic ultrastructural and genetic evidence water s artesian well on farm clone AW	212454	Bacteria	Proteobacteria	Gammaproteobacteria
1	0.000142633	Halochromatium rosei str. JA134	209515	Bacteria	Proteobacteria	Gammaproteobacteria	Chromatiales	Chromatiaceae	Halochromatium
1	0.000142633	Shewanella sp. str. UST040317-058	140647	Bacteria	Proteobacteria	Gammaproteobacteria	Alteromonadales	Shewanellaceae	Shewanella
1	0.000142633	tallgrass prairie soil clone FFCH12188	239656	Bacteria	Proteobacteria	Alphaproteobacteria
1	0.000142633	Abundance and microbial life ocean crust seafloor lavas Loi'hi Seamount Pisces Peak X2 clone P9X2b3D12	264488	Bacteria	Proteobacteria	Gammaproteobacteria
1	0.000142633	Methylococcus capsulatus str. ssp.ACM 1292 ATCC 19069 NCIMB	8037	Bacteria	Proteobacteria	Gammaproteobacteria	Methylococcales	Methylococcaceae	Methylococcus
1	0.000142633	Candida sp. BG01-7-26-006A-1-1	CanSp145	Eukaryota	Fungi	Dikarya	Ascomycota	Saccharomycotina	Saccharomycetes	Saccharomycetales	mitosporic Saccharomycetales	Candida
1	0.000142633	forest soil clone FAC24	156946	Bacteria	Proteobacteria	Gammaproteobacteria	Legionellales
1	0.000142633	tallgrass prairie soil clone FFCH2285	237637	Bacteria	Cyanobacteria	SM1D11
1	0.000142633	landfill leachate clone GZKB33	110822	Bacteria	Verrucomicrobia	Verruco-5
1	0.000142633	microbial compositions two subglacial possible role microbes chemical weathering processes Bench Glacier clone BG.h3	150584	Bacteria	Spirochaetes	Leptospirales	Leptospiraceae
1	0.000142633	harbor sediment clone VHS-B3-74	151164	Bacteria	TM6
1	0.000142633	marine bone clone boneC3E6	99409	Bacteria	Fusobacteria
1	0.000142633	soil clone PBS-25	32255	Bacteria	OP3	PBS-25
1	0.000142633	Suiyo seamount hydrothermal vent water 0.2micro-m filterable fraction clone SSM-NB10	98981	Bacteria	ZB2	BD5-13
1	0.000142633	Shewanella woodyi str. ATCC 51908	267893	Bacteria	Proteobacteria	Gammaproteobacteria	Alteromonadales	Shewanellaceae	Shewanella
1	0.000142633	Removal Nitrogen Compounds Coupling Anoxic Ammonium Oxidation and Nitrate Reduction Down-F Hanging Sponge (DHS) Reactor taken anammox reactor clone AnDHS-6	276470	Bacteria	Planctomycetes	WPS-1	CL500-3	CL120-56	B86	G18
1	0.000142633	deep-sea octacoral clone ctg_BRRAA28	154700	Bacteria	TM6
1	0.000142633	site S25 near Coco's Island marine clone S25_1593	232669	Bacteria	Proteobacteria	Gammaproteobacteria	Legionellales
1	0.000142633	Microbial mesophilic chemostat cultivation long-chain fatty acids-degrading methanogenic consortium clone LCFA-B11	143971	Bacteria	Proteobacteria	Deltaproteobacteria	Desulfomonile
1	0.000142633	Magnetic strain clone rj520	11279	Bacteria	Proteobacteria	Alphaproteobacteria
1	0.000142633	Reducing production and domination comamonadaceae reducing oxygen supply wastewater treatment procedure food-processing factory activated sludge clone 0105	206761	Bacteria	Chlorobi	OPB56
1	0.000142633	Tremella foliacea	TeeFolia	Eukaryota	Fungi	Dikarya	Basidiomycota	Agaricomycotina	Tremellomycetes	Tremellales	Tremellaceae	Tremella
1	0.000142633	deep sea sediment clone A4	107274	Bacteria	OP3
1	0.000142633	Teredinibacter turnerae str. T7902	71026	Bacteria	Proteobacteria	Gammaproteobacteria	Alteromonadales	Alteromonadales genera incertae sedis	Teredinibacter
1	0.000142633	Vertical and horizontal structure microbial sandy carbonate sediment clone CI5cm.F03	200911	Bacteria	Planctomycetes	Planctomycetacia
1	0.000142633	rice roots clone PRR-11	39225	Bacteria	BRC1
1	0.000142633	deep-sea sediment clone BD7-4	13864	Bacteria	ABY1_OD1	FW129	KNA6-NB12
1	0.000142633	plastid clone ML310M-8	63815	Bacteria	Cyanobacteria	Chloroplasts	Haslea
1	0.000142633	deep-sea sediment clone BD1-14	5468	Bacteria	Proteobacteria	Alphaproteobacteria	Oleomonas	BD7-3
1	0.000142633	Microbial waters production water Daqing oil field clone DQ312-6	244224	Bacteria	Elusimicrobia_TG1	Elusimicrobiales	Elusimicrobiaceae
1	0.000142633	Acidobacteria and Planctomycetes radioactive mineral Central Alps Austria subsurface thermal spring clone 2C8	236403	Bacteria	Planctomycetes	Planctomycetacia	Gemmatales
1	0.000142633	Miniprimer new lens viewing world hypersaline microbial mat clone MAT-CR-P4-B02	249657	Bacteria	OP11	WCHB1-64
1	0.000142633	Abundance and microbial life ocean crust seafloor lavas Loi'hi Seamount South Rift X3 clone P7X3b1F07	260605	Bacteria	Proteobacteria	Gammaproteobacteria
1	0.000142633	mangrove soil clone MSB-5D4	165344	Bacteria	OP11
1	0.000142633	RubisCO APS reductase genes symbionts gutless worms (Oligochaeta) Bermuda and Bahamas marine sediment clone SpecB-a1-1-16	144754	Bacteria	Proteobacteria	Alphaproteobacteria
1	0.000142633	Abundance and microbial life ocean crust seafloor lavas Loi'hi Seamount Pisces Peak X2 clone P9X2b7E03	276727	Bacteria	TM6
1	0.000142633	growth and isolation Acidobacteria acidic sphagnum peat isolate ALAcidobacteria str. AL	243419	Bacteria	Acidobacteria	Acidobacteriales	Edaphobacteraceae
1	0.000142633	uncultured alveolate	Unc03ge5	Eukaryota	Alveolata	environmental samples
1	0.000142633	polyphasic description Pocillopora meandrina Palmyra Atoll Calcinus obscurus abdominal flora clone Cobs2TisG3	240545	Bacteria	Proteobacteria	Alphaproteobacteria	Phyllobacteriaceae
1	0.000142633	Vertical and horizontal structure microbial sandy carbonate sediment clone CI5cm.D04	200671	Bacteria	Proteobacteria	Gammaproteobacteria	Legionellales
1	0.000142633	Verrucomicrobium strains marine Verrucomicrobia isolate YM31-066Verrucomicrobia str. YM31-066	250659	Bacteria	Verrucomicrobia	Opitutae	Puniceibacteraceae
1	0.000142633	tallgrass prairie soil clone FFCH12149	249953	Bacteria	Cyanobacteria	SM1D11
7011	1
